# Supplementary material for: Regulation of Cardiac-Specific Proteins Expression by Moderate-Intensity Aerobic Exercise Training in Mice With Myocardial Infarction Induced Heart Failure Using MS-Based Proteomics
Source: Front Cardiovasc Med. 2021 Oct 8;8:732076. doi: 10.3389/fcvm.2021.732076 (PMC8531249; doi:10.3389/fcvm.2021.732076)
Supplement: Supplementary file 1 [file Table_1.XLSX]

## Sheet: Table S1
Supplementary Table 1. Detailed information and precise relative quantification of the preliminarily identified proteins after liquid chromatography-mass spectrometry analysis.
geneID	HF-sedentary 1	HF-sedentary 2	HF-sedentary 3	HF-exercise 1	HF-exercise 2	HF-exercise 3	Normal-sedentary 1	Normal-sedentary 2	Normal-sedentary 3	Normal-exercise 1	Normal-exercise 2	Normal-exercise 3	Protein names	Gene names	Organism	Length
Q99MD6|TRXR3_MOUSE	856.467	553.339	978.034	422.164	450.143	174.833	212.98	164.993	210.754	233.848	456.234	207.457	Thioredoxin reductase 3 (EC 1.8.1.9) (Thioredoxin and glutathione reductase) (Thioredoxin reductase TR2)	Txnrd3 Tgr Trxr3	Mus musculus (Mouse)	652
P31532|SAA4_MOUSE	27.283	11.8354	22.3353	3486.57	1253.78	1188.01	1296.69	498.814	577.394	584.542	711.157	423.288	Serum amyloid A-4 protein (Amyloid A-5 protein)	Saa4 Saa5	Mus musculus (Mouse)	130
Q3U9G9|LBR_MOUSE	195.256	378.535	22.3353	2373.73	2349.67	11.4249	1208.07	1530.04	1678.35	1887.51	884.181	705.115	Delta(14)-sterol reductase LBR (Delta-14-SR) (EC 1.3.1.70) (3-beta-hydroxysterol Delta (14)-reductase) (C-14 sterol reductase) (C14SR) (Integral nuclear envelope inner membrane protein) (Lamin-B receptor) (Sterol C14-reductase)	Lbr	Mus musculus (Mouse)	626
Q8CGA0|PPM1F_MOUSE	3296.98	3732.3	4292.6	862.045	781.607	834.272	2250.42	3064.17	2287.02	2147.58	3115.42	3269.42	Protein phosphatase 1F (EC 3.1.3.16) (Ca(2+)/calmodulin-dependent protein kinase phosphatase) (CaM-kinase phosphatase) (CaMKPase)	Ppm1f	Mus musculus (Mouse)	452
P58404|STRN4_MOUSE	345.167	467.867	433.367	1172.48	1338.61	1373.72	445.12	637.648	492.461	638.695	843.667	732.958	Striatin-4 (Zinedin)	Strn4 Zin	Mus musculus (Mouse)	760
Q9DCS9|NDUBA_MOUSE	333330	393925	363328	379734	381804	377272	262184	221857	279161	335913	287312	270960	NADH dehydrogenase [ubiquinone] 1 beta subcomplex subunit 10 (Complex I-PDSW) (CI-PDSW) (NADH-ubiquinone oxidoreductase PDSW subunit)	Ndufb10	Mus musculus (Mouse)	176
Q9R1P1|PSB3_MOUSE	2260.18	1967.1	2432.45	379.95	554.973	342.624	6250.7	2340.82	1857.35	578.925	2892.46	2664.15	Proteasome subunit beta type-3 (EC 3.4.25.1) (Proteasome chain 13) (Proteasome component C10-II) (Proteasome theta chain)	Psmb3	Mus musculus (Mouse)	205
Q9CWI3|BCCIP_MOUSE	2561.69	781.133	2658.39	506.759	402.957	349.262	0.477757	2.93463	9.31504	550.03	1239.07	865.393	BRCA2 and CDKN1A-interacting protein	Bccip	Mus musculus (Mouse)	316
Q9WVH9|FBLN5_MOUSE	9733.16	8782.78	10830.3	25001.1	16880.5	24061.9	3588.63	3217.27	4082.82	4226.36	3286.57	3504.7	Fibulin-5 (FIBL-5) (Developmental arteries and neural crest EGF-like protein) (Dance)	Fbln5 Dance	Mus musculus (Mouse)	448
P06909|CFAH_MOUSE	15969.7	16429.8	14592.1	19053.1	19297.7	18350.8	14997.3	16611.6	20479.3	11639.2	11560.2	11524.4	Complement factor H (Protein beta-1-H)	Cfh Hf1	Mus musculus (Mouse)	1234
Q8BTY8|SCFD2_MOUSE	962.632	383.572	738.515	2100.27	3155.84	3218.04	1141.35	1133.88	96.9504	1058.38	1325.95	1034.21	Sec1 family domain-containing protein 2 (Neuronal Sec1) (Syntaxin-binding protein 1-like 1)	Scfd2 Stxbp1l1	Mus musculus (Mouse)	684
Q8C6G8|WDR26_MOUSE	233.021	450.549	22.3353	1480.57	1005.41	1488.93	824.071	641.89	161.61	108.825	504.983	175.543	WD repeat-containing protein 26	Wdr26	Mus musculus (Mouse)	641
Q78PY7|SND1_MOUSE	8967.72	10607.1	9798.53	3904.95	4977.52	6782.62	1987.87	3396.43	4218.37	6379.75	7530.89	5454.68	Staphylococcal nuclease domain-containing protein 1 (EC 3.1.31.1) (100 kDa coactivator) (p100 co-activator)	Snd1	Mus musculus (Mouse)	910
Q9CZA6|NDE1_MOUSE	1031.21	1921.27	152.743	100.974	61.3202	1002.88	1381.69	90.0598	219.577	1251.58	2212.11	2346.08	Nuclear distribution protein nudE homolog 1 (NudE) (mNudE)	Nde1 Nude	Mus musculus (Mouse)	344
P60840|ENSA_MOUSE	10547.9	9491.11	9597.08	9086.01	9405.11	9627.86	10767.1	10429.3	11892.6	9875.21	9053.38	8648.73	Alpha-endosulfine (ARPP-19e)	Ensa	Mus musculus (Mouse)	121
P47857|PFKAM_MOUSE	89473.9	71414.5	124786	116841	117630	111642	129512	168719	181225	216617	209351	210549	ATP-dependent 6-phosphofructokinase, muscle type (ATP-PFK) (PFK-M) (EC 2.7.1.11) (6-phosphofructokinase type A) (Phosphofructo-1-kinase isozyme A) (PFK-A) (Phosphohexokinase)	Pfkm Pfk-m Pfka	Mus musculus (Mouse)	780
Q8R5C5|ACTY_MOUSE	1084.53	987.031	1233.96	2902.28	3333.62	3329.51	2968.5	2869.96	3168.48	602.857	607.58	609.265	Beta-centractin (Actin-related protein 1B) (ARP1B)	Actr1b	Mus musculus (Mouse)	376
Q63918|CAVN2_MOUSE	111050	127354	117134	60575.9	63509.7	64093.9	73095.8	68898	54968.4	82403.3	83138.2	81639.2	Caveolae-associated protein 2 (Cavin-2) (Phosphatidylserine-binding protein) (Serum deprivation-response protein)	Cavin2 Sdpr Sdr	Mus musculus (Mouse)	418
P46467|VPS4B_MOUSE	209.017	189.51	116.021	577.181	418.741	313.727	246.501	204.811	74.0932	433.708	422.424	639.216	Vacuolar protein sorting-associated protein 4B (EC 3.6.4.6) (Suppressor of K(+) transport growth defect 1) (Protein SKD1)	Vps4b Skd1	Mus musculus (Mouse)	444
Q8BGA8|ACSM5_MOUSE	268.124	681.727	556.767	126.547	246.877	82.7111	1572.24	1443.36	1564.06	1525.91	1483.7	1339.64	Acyl-coenzyme A synthetase ACSM5, mitochondrial (EC 6.2.1.2)	Acsm5 Macs3	Mus musculus (Mouse)	578
Q80SZ7|GBG5_MOUSE	7438.21	9690.89	9698.73	157.323	189.749	173.387	2400.03	2927.92	5111.93	3680.68	1543.76	2020.58	Guanine nucleotide-binding protein G(I)/G(S)/G(O) subunit gamma-5	Gng5 Gngt5	Mus musculus (Mouse)	68
Q8BFW7|LPP_MOUSE	4840.78	5846.11	6517.17	7376.96	6847.34	7467.64	8574.99	6126.96	2069.95	7217.95	7264.64	7570.19	Lipoma-preferred partner homolog	Lpp	Mus musculus (Mouse)	613
P42208|SEPT2_MOUSE	16949.1	16029.3	18299.3	21036.4	18283.8	19393.8	7973.82	8340.06	8729.79	10112.7	10781.7	10613.3	Septin-2 (Neural precursor cell expressed developmentally down-regulated protein 5) (NEDD-5)	Septin2 Nedd5 Sept2	Mus musculus (Mouse)	361
Q8BFY9|TNPO1_MOUSE	4894.85	2365.05	2690.95	2044.93	1524.45	2007.41	2450.7	4309.77	962.162	1653.19	3323.36	5031.3	Transportin-1 (Importin beta-2) (Karyopherin beta-2)	Tnpo1 Kpnb2	Mus musculus (Mouse)	898
P50446|K2C6A_MOUSE	12778	14859.1	15348.2	4423.74	5240.32	4432.72	1815.34	564.388	1923.62	12835.5	12657.2	12910.1	Keratin, type II cytoskeletal 6A (Cytokeratin-6A) (CK-6A) (Keratin-6-alpha) (mK6-alpha) (Keratin-6A) (K6A)	Krt6a Ker2 Krt2-6 Krt2-6a Krt6	Mus musculus (Mouse)	553
P63242|IF5A1_MOUSE	11017.1	12293.2	11143.6	12983.9	13594	12098	8692.9	5232.94	5466.73	7513.07	7975.29	8063.32	Eukaryotic translation initiation factor 5A-1 (eIF-5A-1) (eIF-5A1) (Eukaryotic initiation factor 5A isoform 1) (eIF-5A) (eIF-4D)	Eif5a	Mus musculus (Mouse)	154
Q99PT1|GDIR1_MOUSE	108524	110984	116617	58463.2	75256.8	98186.1	69836.8	86474.4	76523.7	65793	66029.8	65839.1	Rho GDP-dissociation inhibitor 1 (Rho GDI 1) (GDI-1) (Rho-GDI alpha)	Arhgdia C87222 Gdi1	Mus musculus (Mouse)	204
Q8BIL5|HOOK1_MOUSE	274.132	583.494	99.9493	747.184	872.942	793.815	757.439	700.752	716.549	947.287	1094.31	646.066	Protein Hook homolog 1 (mHK1)	Hook1	Mus musculus (Mouse)	728
P27612|PLAP_MOUSE	11260.9	13123.4	12780.2	14534.6	15348.2	15378.9	11264.2	9783.88	9807.69	9267.76	9666.74	8991.94	Phospholipase A-2-activating protein (PLA2P) (PLAP)	Plaa Plap	Mus musculus (Mouse)	794
O35459|ECH1_MOUSE	561460	562353	575094	237546	244958	247503	369482	385031	418049	388664	393740	402125	Delta(3,5)-Delta(2,4)-dienoyl-CoA isomerase, mitochondrial (EC 5.3.3.-)	Ech1	Mus musculus (Mouse)	327
Q9CY34|UB2FA_MOUSE	2964.21	2422.57	2425.92	289.972	825.343	504.926	1946.52	1828.36	1634.11	2095.54	1388.43	1217.57	NEDD8-conjugating enzyme UBE2F (EC 2.3.2.-) (NEDD8 carrier protein UBE2F) (NEDD8 protein ligase UBE2F) (NEDD8-conjugating enzyme 2) (RING-type E3 NEDD8 transferase UBE2F) (Ubiquitin-conjugating enzyme E2 F)	Ube2f Ube2fa	Mus musculus (Mouse)	185
Q9JHS4|CLPX_MOUSE	4848.92	3383.65	3917.6	3257.62	2660.46	3696.35	2663.22	4427.57	5015.75	5663.11	6118.78	5662.76	ATP-dependent Clp protease ATP-binding subunit clpX-like, mitochondrial	Clpx	Mus musculus (Mouse)	634
P41209|CETN1_MOUSE	477.939	167.731	380.896	382.35	561.054	483.563	314.903	264.932	9.31504	107.897	314.067	239.102	Centrin-1 (Caltractin)	Cetn1 Calt	Mus musculus (Mouse)	172
Q03249|GALT_MOUSE	3310.87	2490.95	4347.99	1482.67	974.602	1387.33	4226.61	4071.23	3267.77	3473.19	3352.69	2522.92	Galactose-1-phosphate uridylyltransferase (Gal-1-P uridylyltransferase) (EC 2.7.7.12) (UDP-glucose--hexose-1-phosphate uridylyltransferase)	Galt	Mus musculus (Mouse)	379
Q9CWL2|CASZ1_MOUSE	2725.55	2367.59	2521.03	24984.4	23496.9	24046.2	199.962	136.332	9.31504	802.027	626.273	563.053	Zinc finger protein castor homolog 1 (Castor-related protein)	Casz1 Cst D4Ertd432e Kiaa3026	Mus musculus (Mouse)	1761
Q922E6|FAKD2_MOUSE	27.283	91.5437	312.163	1003.43	1276.76	1604.89	3555.64	22977.9	25794.4	12548.4	1934.97	1416.2	FAST kinase domain-containing protein 2, mitochondrial	Fastkd2	Mus musculus (Mouse)	689
O55131|SEPT7_MOUSE	27612.2	27846.1	29267	18937.8	17753.4	17662.3	9644.24	11255.7	11661.9	14732.7	15936.8	15788.5	Septin-7 (CDC10 protein homolog)	Septin7 Cdc10 Sept7	Mus musculus (Mouse)	436
Q00897|A1AT4_MOUSE	3269.34	3704.62	4190.11	10901.1	11058.1	9949.44	4698.13	5039.23	5315.18	1885.03	409.196	1537.31	Alpha-1-antitrypsin 1-4 (Alpha-1 protease inhibitor 4) (Serine protease inhibitor 1-4) (Serine protease inhibitor A1d) (Serpin A1d)	Serpina1d Dom4 Spi1-4	Mus musculus (Mouse)	413
Q924L1|LTMD1_MOUSE	1101.31	11.8354	81.4251	445.43	561.283	445.629	771.094	1393.68	1751.89	1040.5	2137.72	1624.27	LETM1 domain-containing protein 1 (Cervical cancer receptor) (MCC-32)	Letmd1 Mccr	Mus musculus (Mouse)	360
Q6PGB6|NAA50_MOUSE	446.93	1059.48	872.983	152.361	343.37	77.2256	2582.54	2303.07	1431.31	1174.12	2170.72	2414.44	N-alpha-acetyltransferase 50 (EC 2.3.1.258) (N-acetyltransferase NAT13) (N-epsilon-acetyltransferase 50) (EC 2.3.1.-) (NatE catalytic subunit)	Naa50 Mak3 Nat13	Mus musculus (Mouse)	169
Q9QZ29|IGB1B_MOUSE	458.005	609.382	523.004	190.585	261.896	208.008	155.681	172.944	169.451	186.093	179.199	112.344	Immunoglobulin-binding protein 1b (Alpha 4-b protein) (CD79a-binding protein 1b) (Protein alpha-4-b)	Igbp1b	Mus musculus (Mouse)	343
O35704|SPTC1_MOUSE	508.466	574.692	683.269	371.572	437.13	77.2539	214.132	166.318	34.9284	468.236	852.087	206.606	Serine palmitoyltransferase 1 (EC 2.3.1.50) (Long chain base biosynthesis protein 1) (LCB 1) (Serine-palmitoyl-CoA transferase 1) (SPT 1) (SPT1)	Sptlc1 Lcb1	Mus musculus (Mouse)	473
P56394|COX17_MOUSE	87189	86659.5	80346.6	89064.2	85336	73453.3	33458.5	34986.4	45546.1	60707.3	54305.2	58162.9	Cytochrome c oxidase copper chaperone	Cox17 Cox17a	Mus musculus (Mouse)	63
Q8BY89|CTL2_MOUSE	11411.3	11497	11122.8	10663.8	14758.9	13138.3	3428.15	1022.53	1730.95	7007.94	1304.29	10780.4	Choline transporter-like protein 2 (Solute carrier family 44 member 2)	Slc44a2 Ctl2	Mus musculus (Mouse)	706
Q9CZR2|NALD2_MOUSE	380.821	541.875	1184.6	5099.28	5745.18	4295.91	839.578	602.588	524.411	383.15	485.649	1116.58	N-acetylated-alpha-linked acidic dipeptidase 2 (EC 3.4.17.21) (Glutamate carboxypeptidase III) (GCPIII) (N-acetylaspartylglutamate peptidase II) (NAAG-peptidase II) (N-acetylated-alpha-linked acidic dipeptidase II) (NAALADase II)	Naalad2	Mus musculus (Mouse)	740
Q8BGT6|MILK1_MOUSE	398.901	608.524	555.113	1231.89	670.735	790.722	93.7404	194.577	266.173	499.961	225.466	488.903	MICAL-like protein 1 (Molecule interacting with Rab13) (MIRab13)	Micall1 D15Mit260 Kiaa1668 Mirab13	Mus musculus (Mouse)	870
Q9CQ20|M1IP1_MOUSE	211.303	93.0077	22.3353	190.623	288.026	499.853	1213.91	1171.38	733.198	494.152	300.429	365.033	Mid1-interacting protein 1 (Gastrulation-specific G12-like protein) (Mid1-interacting G12-like protein) (Protein STRAIT11499 homolog) (Spot 14-related protein) (S14R) (Spot 14-R)	Mid1ip1 Mig12	Mus musculus (Mouse)	182
P06151|LDHA_MOUSE	304673	365121	334667	351760	382272	404181	165891	168570	177150	259844	265766	271679	L-lactate dehydrogenase A chain (LDH-A) (EC 1.1.1.27) (LDH muscle subunit) (LDH-M)	Ldha Ldh-1 Ldh1	Mus musculus (Mouse)	332
Q9CS72|FLIP1_MOUSE	602.083	636.249	965.57	2536.09	2851.55	2786.97	1131.71	900.77	1178.18	1098.45	678.468	971.25	Filamin-A-interacting protein 1 (FILIP)	Filip1	Mus musculus (Mouse)	1211
Q00262|STX2_MOUSE	322.354	700.354	415.736	1528.25	1382.99	1114.67	589.745	536.32	575.852	708.147	650.451	610.19	Syntaxin-2 (Epimorphin)	Stx2 Epim	Mus musculus (Mouse)	289
Q8BMJ2|SYLC_MOUSE	4215.63	4106.85	4539.03	8717.32	8320.47	6258.72	4273.52	3808.33	3303.19	5236.99	4864.66	3977.28	Leucine--tRNA ligase, cytoplasmic (EC 6.1.1.4) (Leucyl-tRNA synthetase) (LeuRS)	Lars1 Lars	Mus musculus (Mouse)	1178
Q9EQG9|CERT_MOUSE	535.443	44.1496	54.4983	810.418	984.667	804.374	1048.77	899.634	743.612	630.957	507.345	722.306	Ceramide transfer protein (CERT) (Collagen type IV alpha-3-binding protein) (Goodpasture antigen-binding protein) (GPBP) (START domain-containing protein 11) (StARD11) (StAR-related lipid transfer protein 11)	Cert1 Cert Col4a3bp Stard11	Mus musculus (Mouse)	624
Q61081|CDC37_MOUSE	42426.7	47311.1	48247.7	31317.4	33847.6	33279.1	31357.7	33111.4	34156.9	19259	23527.8	32310	Hsp90 co-chaperone Cdc37 (Hsp90 chaperone protein kinase-targeting subunit) (p50Cdc37) [Cleaved into: Hsp90 co-chaperone Cdc37, N-terminally processed]	Cdc37	Mus musculus (Mouse)	379
Q8BGT0|OSTM1_MOUSE	551.207	848.62	571.048	408.077	503.63	375.264	384.538	207.509	300.987	411.223	13.3543	679.594	Osteopetrosis-associated transmembrane protein 1 (Chloride channel 7 beta subunit) (Grey-lethal protein)	Ostm1 Gl	Mus musculus (Mouse)	338
P51175|PPOX_MOUSE	27.283	11.8354	22.3353	963.871	606.307	718.502	5713.18	2575.09	1452.29	2015.22	2632.03	2308.2	Protoporphyrinogen oxidase (PPO) (EC 1.3.3.4)	Ppox	Mus musculus (Mouse)	477
Q3V3R4|ITA1_MOUSE	5934.71	4578.37	3277.26	3131.61	2841.01	3039.94	2498.76	2708.12	18574.1	2421.49	2838.32	2604.97	Integrin alpha-1 (CD49 antigen-like family member A) (Laminin and collagen receptor) (VLA-1) (CD antigen CD49a)	Itga1	Mus musculus (Mouse)	1179
Q05BC3|EMAL1_MOUSE	28106.9	26979.7	24441.5	4243.84	7715.26	7092.01	8817.5	10698.4	8487.43	14174	13617.6	12510.8	Echinoderm microtubule-associated protein-like 1 (EMAP-1)	Eml1	Mus musculus (Mouse)	814
Q9QUM9|PSA6_MOUSE	14460.8	11153.5	8640.08	16593.2	19577.9	19213.5	6484.57	5555.68	5885.15	5007.7	4591.3	4581.39	Proteasome subunit alpha type-6 (EC 3.4.25.1) (Macropain iota chain) (Multicatalytic endopeptidase complex iota chain) (Proteasome iota chain)	Psma6	Mus musculus (Mouse)	246
Q6PCP5|MFF_MOUSE	7228	9031.56	8815.68	4086.93	3384.16	2128.35	5720.3	4840.73	6023.65	7659.93	10575.9	8346.62	Mitochondrial fission factor	Mff	Mus musculus (Mouse)	291
P63024|VAMP3_MOUSE	22271.2	21298.3	20563.9	9046.06	12574.3	14216.2	13210	13701	14422.3	9570.18	10040.3	9018.86	Vesicle-associated membrane protein 3 (VAMP-3) (Cellubrevin) (CEB) (Synaptobrevin-3)	Vamp3 Syb3	Mus musculus (Mouse)	103
O70145|NCF2_MOUSE	27.283	216.107	346.163	115.121	83.1145	75.8937	74.63	61.0616	111.771	12.3283	13.3543	39.9699	Neutrophil cytosol factor 2 (NCF-2) (67 kDa neutrophil oxidase factor) (NADPH oxidase activator 2) (Neutrophil NADPH oxidase factor 2) (p67-phox)	Ncf2 Noxa2 P67phox	Mus musculus (Mouse)	525
P05977|MYL1_MOUSE	216.943	648.325	927.395	2732.97	2664.39	3304.42	792.829	935.74	733.682	52.8433	320.854	237.623	Myosin light chain 1/3, skeletal muscle isoform (MLC1/MLC3) (MLC1F/MLC3F) (Myosin light chain alkali 1/2) (Myosin light chain A1/A2)	Myl1 Mylf	Mus musculus (Mouse)	188
O89017|LGMN_MOUSE	1195.19	426.321	647.503	2646.33	1547.36	1936.41	1408.51	1137.39	634.466	930.868	1227.5	385.355	Legumain (EC 3.4.22.34) (Asparaginyl endopeptidase) (Protease, cysteine 1)	Lgmn Prsc1	Mus musculus (Mouse)	435
P08226|APOE_MOUSE	33786.5	25299.6	28943.5	29183.7	29490.7	30311.5	17306.9	14298.5	17129.3	32789.7	32616.5	32792.2	Apolipoprotein E (Apo-E)	Apoe	Mus musculus (Mouse)	311
P97797|SHPS1_MOUSE	252.066	171.771	238.851	712.623	817.085	892.276	129.958	112.421	9.31504	12.3283	171.105	200.06	Tyrosine-protein phosphatase non-receptor type substrate 1 (SHP substrate 1) (SHPS-1) (Brain Ig-like molecule with tyrosine-based activation motifs) (Bit) (CD172 antigen-like family member A) (Inhibitory receptor SHPS-1) (MyD-1 antigen) (Signal-regulatory protein alpha-1) (Sirp-alpha-1) (mSIRP-alpha1) (p84) (CD antigen CD172a)	Sirpa Bit Myd1 Ptpns1 Shps1 Sirp	Mus musculus (Mouse)	513
Q3UQ28|PXDN_MOUSE	1098.42	962.173	283.066	2776.84	2634.65	2438.83	1797.01	2011.05	2039.74	1381.52	1291.97	1229.41	Peroxidasin homolog (EC 1.11.1.7)	Pxdn Kiaa0230	Mus musculus (Mouse)	1475
Q8N9S3|AHSA2_MOUSE	102.062	11.8354	22.3353	125.496	54.8657	48.0151	76.3326	65.8565	9.31504	823.239	970.887	61.8955	Activator of 90 kDa heat shock protein ATPase homolog 2	Ahsa2	Mus musculus (Mouse)	331
Q9EPB4|ASC_MOUSE	2827.14	4203.2	3406.7	3863.98	6040.67	5701.07	4509.96	2997.77	2578.98	2157.09	2305.99	4250.65	Apoptosis-associated speck-like protein containing a CARD (mASC) (PYD and CARD domain-containing protein)	Pycard Asc	Mus musculus (Mouse)	193
Q5ND28|SREC_MOUSE	27.283	11.8354	200.435	141.538	179.91	1318.33	1066.98	879.899	161.665	148.384	214.062	299.73	Scavenger receptor class F member 1 (Acetyl LDL receptor) (Scavenger receptor expressed by endothelial cells 1 protein) (SREC-I)	Scarf1 Kiaa0149 Srec	Mus musculus (Mouse)	820
Q9JJ00|PLS1_MOUSE	166.435	3780.5	5008.16	112.083	168.751	121.22	0.477757	13.0747	9.31504	53.5427	13.3543	49.9781	Phospholipid scramblase 1 (PL scramblase 1) (Ca(2+)-dependent phospholipid scramblase 1) (Transplantability-associated protein 1) (NOR1) (TRA1)	Plscr1 Tra1b Tras1	Mus musculus (Mouse)	328
O88736|DHB7_MOUSE	774.719	445.678	665.946	847.613	666.233	1271.69	1717.13	1595.32	1392.28	2101.59	2456.69	2037.21	3-keto-steroid reductase/17-beta-hydroxysteroid dehydrogenase 7 (17-beta-hydroxysteroid dehydrogenase 7) (17-beta-HSD 7) (3-keto-steroid reductase) (EC 1.1.1.270) (Dihydrotestosterone oxidoreductase) (EC 1.1.1.210) (Estradiol 17-beta-dehydrogenase 7) (EC 1.1.1.62)	Hsd17b7 17hsd7	Mus musculus (Mouse)	334
Q80YP0|CDK3_MOUSE	27.283	297.861	244.096	71.511	86.4441	51.2493	158.496	124.49	9.31504	225.731	241.503	83.7466	Cyclin-dependent kinase 3 (EC 2.7.11.22) (Cell division protein kinase 3)	Cdk3 Cdk3-ps Cdkn3	Mus musculus (Mouse)	303
Q91XC9|PEX16_MOUSE	723.258	1016.13	843.989	1555.04	1112.4	1309.83	428.261	684.119	534.776	625.314	1623.56	1328.67	Peroxisomal membrane protein PEX16 (Peroxin-16) (Peroxisomal biogenesis factor 16)	Pex16	Mus musculus (Mouse)	336
Q9CY73|RM44_MOUSE	4117.56	3764.74	4542.85	2989.65	1.84324	3393.89	5775.34	5503.02	6112.86	9980.35	8944.39	9009.28	39S ribosomal protein L44, mitochondrial (L44mt) (MRP-L44) (EC 3.1.26.-)	Mrpl44	Mus musculus (Mouse)	333
Q6ZQ58|LARP1_MOUSE	146.332	11.8354	22.3353	838.308	960.142	657.093	321.571	321.241	424.045	289.524	444.133	440.14	La-related protein 1 (La ribonucleoprotein domain family member 1)	Larp1 Kiaa0731 Larp	Mus musculus (Mouse)	1072
O70274|TP4A2_MOUSE	927.405	681.529	6754.84	669.541	609.543	629.56	464.163	951.68	608.823	739.915	5061.3	1595.67	Protein tyrosine phosphatase type IVA 2 (EC 3.1.3.48) (Protein-tyrosine phosphatase 4a2) (Protein-tyrosine phosphatase of regenerating liver 2) (PRL-2)	Ptp4a2 Prl2	Mus musculus (Mouse)	167
Q8R3U1|PLAT3_MOUSE	5111.28	2874.01	3224.16	1476.36	1081.39	426.647	3284.9	2343.87	2565.3	2281.81	1114.53	2270.64	Phospholipase A and acyltransferase 3 (EC 2.3.1.-) (EC 3.1.1.32) (EC 3.1.1.4) (Adipose-specific phospholipase A2) (AdPLA) (Group XVI phospholipase A2) (H-rev 107 protein homolog) (HRAS-like suppressor 3) (HRSL3)	Plaat3 H-rev107 Hrasls3 Hrev107 Pla2g16	Mus musculus (Mouse)	162
P70698|PYRG1_MOUSE	1752	2187.01	2239.35	9709.75	10622.7	9353.71	3889.29	3249.59	3463.94	3803.23	1742.74	2778.7	CTP synthase 1 (EC 6.3.4.2) (CTP synthetase 1) (UTP--ammonia ligase 1)	Ctps1 Ctps	Mus musculus (Mouse)	591
Q64327|MEA1_MOUSE	160.695	522.162	97.903	150.645	473.168	543.927	151.954	112.311	162.49	268.851	263.11	1.36564	Male-enhanced antigen 1 (MEA-1)	Mea1 Mea	Mus musculus (Mouse)	174
P50431|GLYC_MOUSE	4312.55	4240.83	4449.25	348.678	460.727	727.684	3086.92	1474.05	2922.92	2040.61	2278.18	2235.37	Serine hydroxymethyltransferase, cytosolic (SHMT) (EC 2.1.2.1) (Glycine hydroxymethyltransferase) (Serine methylase)	Shmt1 Shmt	Mus musculus (Mouse)	478
P47955|RLA1_MOUSE	1384.05	1562.89	2095.12	3073.42	4022.29	4383.44	200.443	152.933	50.0285	2530.25	2927.04	3914.9	60S acidic ribosomal protein P1	Rplp1	Mus musculus (Mouse)	114
Q9ERK4|XPO2_MOUSE	9385.04	9627.79	7005.92	8096.05	10786.3	7644.43	5626	5210.72	3949.49	8509.84	7053.36	5900.24	Exportin-2 (Exp2) (Chromosome segregation 1-like protein) (Importin-alpha re-exporter)	Cse1l Xpo2	Mus musculus (Mouse)	971
P45591|COF2_MOUSE	127181	133068	128495	73686.7	75138.9	50916.6	54639.8	69103.2	66811.8	65441.9	62987.5	63760.5	Cofilin-2 (Cofilin, muscle isoform)	Cfl2	Mus musculus (Mouse)	166
Q6DFX2|ANTR2_MOUSE	7648.68	5800.67	6172.21	5009.58	4791.44	4851.52	827.332	657.713	597.524	327.967	701.713	5610.22	Anthrax toxin receptor 2	Antxr2	Mus musculus (Mouse)	487
O35841|API5_MOUSE	3353.38	3303.92	3288.06	4342.23	4298.57	4090.31	3086.4	3956.34	3397.42	3471.3	3453.57	3337.45	Apoptosis inhibitor 5 (API-5) (AAC-11)	Api5	Mus musculus (Mouse)	504
Q8BH55|THNS1_MOUSE	4068.04	3563.24	3363.72	7516.72	807.359	1278.24	1146.33	1302.34	1956.17	2045.21	2294.52	3070.62	Threonine synthase-like 1 (TSH1)	Thnsl1	Mus musculus (Mouse)	747
P41216|ACSL1_MOUSE	566481	575714	585949	240533	205152	251027	365768	374399	407518	390181	398955	401641	Long-chain-fatty-acid--CoA ligase 1 (EC 6.2.1.3) (Arachidonate--CoA ligase) (EC 6.2.1.15) (Long-chain acyl-CoA synthetase 1) (LACS 1) (Phytanate--CoA ligase) (EC 6.2.1.24)	Acsl1 Acsl2 Facl2	Mus musculus (Mouse)	699
Q8CHS7|DRS7C_MOUSE	1040.67	1772.05	4131.05	864.872	2590.57	3119.42	8321.87	5442.83	4461.53	6863.93	6872.22	8371.64	Dehydrogenase/reductase SDR family member 7C (EC 1.1.-.-) (Short-chain dehydrogenase/reductase family 32C member 2)	Dhrs7c Sdr32c2	Mus musculus (Mouse)	311
Q8K2B3|SDHA_MOUSE	1.62388e+06	1.55285e+06	1.92051e+06	453174	377969	510432	601671	653158	676559	934945	790365	1.12549e+06	Succinate dehydrogenase [ubiquinone] flavoprotein subunit, mitochondrial (EC 1.3.5.1) (Flavoprotein subunit of complex II) (Fp)	Sdha	Mus musculus (Mouse)	664
Q8R2Q4|RRF2M_MOUSE	7372.94	6636.06	6950.01	19572.5	18865.9	18694.1	16889.2	3830.27	17715.2	6962.59	7270.2	7595.95	Ribosome-releasing factor 2, mitochondrial (RRF2mt) (Elongation factor G 2, mitochondrial) (EF-G2mt) (mEF-G 2)	Gfm2 Efg2	Mus musculus (Mouse)	779
Q3KNM2|MARH5_MOUSE	5108.8	4814.88	5293.61	6098.94	5572.07	5808.24	3164.23	2229.02	3890.83	2602.02	5328.89	3096.56	E3 ubiquitin-protein ligase MARCHF5 (EC 2.3.2.27) (Membrane-associated RING finger protein 5) (Membrane-associated RING-CH protein V) (MARCH-V) (RING-type E3 ubiquitin transferase MARCHF5)	Marchf5 March5	Mus musculus (Mouse)	278
Q921R8|S41A3_MOUSE	762.937	475.537	625.033	352.808	365.516	420.088	600.212	280.783	9.31504	489.523	566.638	648.776	Solute carrier family 41 member 3	Slc41a3	Mus musculus (Mouse)	488
Q921M4|GOGA2_MOUSE	460.467	945.38	1473.64	717.402	748.385	1085.65	638.194	6386.96	5296.53	799.492	4471.2	5929.96	Golgin subfamily A member 2 (130 kDa cis-Golgi matrix protein) (GM130)	Golga2	Mus musculus (Mouse)	999
P01898|HA10_MOUSE	5520.57	6182.98	3795.08	5602.58	4794.36	2394.01	2537.1	1352.18	1224.89	3297.83	1102.72	2667.9	H-2 class I histocompatibility antigen, Q10 alpha chain	H2-Q10	Mus musculus (Mouse)	325
Q9D898|ARP5L_MOUSE	5923.49	3541.62	5222.69	15258.9	11740.7	12429.2	8332.39	6063.58	8285.18	4882.22	4058.94	4159.66	Actin-related protein 2/3 complex subunit 5-like protein (Arp2/3 complex 16 kDa subunit 2) (ARC16-2)	Arpc5l	Mus musculus (Mouse)	153
Q05AA6|DRP2_MOUSE	6181.49	6367.23	7195.43	81.6192	1.84324	11.4249	1859.46	1389.74	4329.93	1995.62	1553.62	2317.93	Dystrophin-related protein 2 (DRP-2)	Drp2	Mus musculus (Mouse)	957
Q8C3X8|LMF2_MOUSE	27.283	217.666	22.3353	1417.92	1101.55	1484.14	242.14	215.605	574.177	620.719	13.3543	526.552	Lipase maturation factor 2 (Transmembrane protein 112B) (Transmembrane protein 153)	Lmf2 Tmem112b Tmem153	Mus musculus (Mouse)	702
Q6P8X1|SNX6_MOUSE	2356.95	3311.72	1961.11	4545.5	5363.75	4743.36	3588.63	3909.58	2391.76	3463.39	4100.17	4582.99	Sorting nexin-6 [Cleaved into: Sorting nexin-6, N-terminally processed]	Snx6	Mus musculus (Mouse)	406
P51830|ADCY9_MOUSE	233.559	407.046	245.818	279.415	428.238	838.519	524.456	675.652	408.226	570.577	572.247	490.928	Adenylate cyclase type 9 (EC 4.6.1.1) (ATP pyrophosphate-lyase 9) (Adenylate cyclase type IX) (Adenylyl cyclase 9) (AC9) (Adenylyl cyclase type 10) (ACTP10)	Adcy9	Mus musculus (Mouse)	1353
Q9DC22|DCAF6_MOUSE	27.283	144.025	22.3353	210.672	131.671	152.467	280.115	353.329	9.31504	1257.72	282.051	454.656	DDB1- and CUL4-associated factor 6 (IQ motif and WD repeat-containing protein 1) (Nuclear receptor interaction protein) (NRIP)	Dcaf6 Iqwd1	Mus musculus (Mouse)	876
Q9CQ22|LTOR1_MOUSE	2372.27	2990.56	3404.89	6358.36	6501.56	7077.92	3991.61	4977.18	6066.23	2473.18	3534.15	3751.78	Ragulator complex protein LAMTOR1 (Late endosomal/lysosomal adaptor and MAPK and MTOR activator 1) (Lipid raft adaptor protein p18)	Lamtor1	Mus musculus (Mouse)	161
P60122|RUVB1_MOUSE	1640.66	2012.3	1832.64	270.057	180.389	336.842	3122.38	3921.36	4289.99	1583.1	2376.3	2876.54	RuvB-like 1 (EC 3.6.4.12) (49 kDa TATA box-binding protein-interacting protein) (49 kDa TBP-interacting protein) (DNA helicase p50) (Pontin 52) (TIP49a)	Ruvbl1 Tip49 Tip49a	Mus musculus (Mouse)	456
Q9WUH1|TM115_MOUSE	27.283	470.507	454.923	959.642	991.706	971.123	181.926	263.369	9.31504	152.772	395.526	492.547	Transmembrane protein 115 (Protein PL6 homolog)	Tmem115 Pl6	Mus musculus (Mouse)	350
P53612|PGTB2_MOUSE	2180.86	20198.1	18991	3271.19	2836.84	2640.59	28080.2	28444.7	277.262	35725.5	40830.8	43476.3	Geranylgeranyl transferase type-2 subunit beta (EC 2.5.1.60) (Geranylgeranyl transferase type II subunit beta) (GGTase-II-beta) (Rab geranyl-geranyltransferase subunit beta) (Rab GG transferase beta) (Rab GGTase beta) (Rab geranylgeranyltransferase subunit beta) (Type II protein geranyl-geranyltransferase subunit beta)	Rabggtb	Mus musculus (Mouse)	339
Q8BG93|NUD15_MOUSE	605.941	823.52	963.773	956.702	1256.21	516.358	1029.42	780.734	1132.74	4899.34	1023.55	772.048	Nucleotide triphosphate diphosphatase NUDT15 (EC 3.6.1.9) (MutT homolog 2) (mMTH2) (Nucleoside diphosphate-linked moiety X motif 15) (Nudix motif 15) (Nucleoside diphosphate-linked to another moiety X hydrolase 15) (Nudix hydrolase 15)	Nudt15 Mth2	Mus musculus (Mouse)	170
Q922D4|PP6R3_MOUSE	6058.39	5921.98	4776.89	4298.15	3862.46	3056.8	16718.3	2851.18	15320.2	10537.2	10785.3	4243.46	Serine/threonine-protein phosphatase 6 regulatory subunit 3 (SAPS domain family member 3)	Ppp6r3 D19Ertd703e Kiaa1558 Pp6r3 Saps3	Mus musculus (Mouse)	844
P46412|GPX3_MOUSE	20056.6	18785.9	19126.3	34442.1	32781.4	39079.2	8408.7	8193.23	9403.01	8791.74	8899.81	8767.18	Glutathione peroxidase 3 (GPx-3) (GSHPx-3) (EC 1.11.1.9) (Plasma glutathione peroxidase) (GPx-P) (GSHPx-P)	Gpx3	Mus musculus (Mouse)	226
Q8K358|PIGU_MOUSE	27.283	11.8354	22.3353	406.852	558.709	455.557	118.145	145.272	78.9699	58.6695	220.94	124.191	Phosphatidylinositol glycan anchor biosynthesis class U protein (Cell division cycle protein 91-like 1) (Protein CDC91-like 1) (GPI transamidase component PIG-U)	Pigu Cdc91l1	Mus musculus (Mouse)	434
Q80YV4|PANK4_MOUSE	6851.36	7868.15	5062.65	2372.38	3139.05	3735.87	3471.49	3852.61	3222.45	5093.46	5218.87	5300.36	4'-phosphopantetheine phosphatase (EC 3.1.3.-) (Inactive pantothenic acid kinase 4) (mPanK4)	Pank4	Mus musculus (Mouse)	820
P63250|KCNJ3_MOUSE	27.283	11.8354	22.3353	144.404	191.501	44.2807	283.513	67.0389	289.979	264.644	82.6014	125.952	G protein-activated inward rectifier potassium channel 1 (GIRK-1) (Inward rectifier K(+) channel Kir3.1) (Potassium channel, inwardly rectifying subfamily J member 3)	Kcnj3 Girk1	Mus musculus (Mouse)	501
Q8R5A6|TB22A_MOUSE	27.283	11.8354	22.3353	1414.79	1286.69	1201.36	530.034	394.001	482.017	781.867	346.688	656.006	TBC1 domain family member 22A	Tbc1d22a D15Ertd781e	Mus musculus (Mouse)	516
Q91ZP3|LPIN1_MOUSE	695.163	154.246	577.528	342.048	228.71	432.991	427.203	910.552	174.081	948.367	1413.3	1134.65	Phosphatidate phosphatase LPIN1 (EC 3.1.3.4) (Fatty liver dystrophy protein) (Lipin-1)	Lpin1 Fld	Mus musculus (Mouse)	924
O70480|VAMP4_MOUSE	187.071	114.297	160.047	357.98	516.919	427.539	144.902	176.844	9.31504	158.024	13.3543	158.846	Vesicle-associated membrane protein 4 (VAMP-4)	Vamp4	Mus musculus (Mouse)	141
Q3UW53|NIBA1_MOUSE	1211.45	1427.96	863.991	8114.9	8921.41	8393.28	1045.83	605.207	1276.86	1509.36	1155.95	1492.51	Protein Niban 1 (Protein FAM129A) (Protein Niban)	Niban1 Fam129a Niban	Mus musculus (Mouse)	926
P31938|MP2K1_MOUSE	10377.2	4828.24	7810.87	9301.61	8196.36	8086.13	6827.44	6159.85	6829.5	6789.72	6308.59	6569.1	Dual specificity mitogen-activated protein kinase kinase 1 (MAP kinase kinase 1) (MAPKK 1) (EC 2.7.12.2) (ERK activator kinase 1) (MAPK/ERK kinase 1) (MEK 1)	Map2k1 Mek1 Prkmk1	Mus musculus (Mouse)	393
Q80ZK0|RT10_MOUSE	8452.99	7488.77	7853.99	10803.4	9761.26	9578.5	5794.62	5452.32	3657.88	9466.96	8225.52	9311.76	28S ribosomal protein S10, mitochondrial (MRP-S10) (S10mt)	Mrps10	Mus musculus (Mouse)	160
Q58A65|JIP4_MOUSE	9689	7461.91	9716.89	6867.93	5680.68	5585.44	5961.7	6342.16	6492.7	5424.7	7274.51	6212.34	C-Jun-amino-terminal kinase-interacting protein 4 (JIP-4) (JNK-interacting protein 4) (JNK-associated leucine-zipper protein) (JLP) (JNK/SAPK-associated protein 2) (JSAP2) (Mitogen-activated protein kinase 8-interacting protein 4) (Sperm-associated antigen 9)	Spag9 Jip4 Jsap2 Kiaa0516 Mapk8ip4	Mus musculus (Mouse)	1321
B2RY04|DOCK5_MOUSE	759.414	167.401	1025.11	536.434	459.977	591.541	28.9055	95.1641	9.31504	12.3283	131.408	65.5182	Dedicator of cytokinesis protein 5 (Lens rupture protein 2) (Rupture of lens cataract protein)	Dock5 Lr2 Rlc	Mus musculus (Mouse)	1868
Q8R5F3|OARD1_MOUSE	27.283	11.8354	22.3353	225.444	226.434	283.13	707.999	492.722	583.241	113.465	187.428	164.894	ADP-ribose glycohydrolase OARD1 (O-acetyl-ADP-ribose deacetylase 1) (EC 3.5.1.-) (Terminal ADP-ribose protein glycohydrolase 1) ([Protein ADP-ribosylglutamate] hydrolase OARD1) (EC 3.2.2.-)	Oard1	Mus musculus (Mouse)	152
Q9JJW5|MYOZ2_MOUSE	7685.96	8339.24	7157.99	11540.9	10950	15110.2	10813.8	13172.8	12140.4	12215.1	12027.8	11846.5	Myozenin-2 (Calsarcin-1) (FATZ-related protein 2)	Myoz2	Mus musculus (Mouse)	264
P97792|CXAR_MOUSE	358.344	11.8354	102.304	810.561	961.926	825.589	142.784	212.803	370.63	171.455	232.668	263.469	Coxsackievirus and adenovirus receptor homolog (CAR) (mCAR)	Cxadr Car	Mus musculus (Mouse)	365
P27546|MAP4_MOUSE	68085	62667.3	64062.6	51164.5	52095.7	52374.8	21625.3	24129.8	24958.8	34957.8	36665.6	35104.9	Microtubule-associated protein 4 (MAP-4)	Map4 Mtap4	Mus musculus (Mouse)	1125
Q8R395|COMD5_MOUSE	27.283	11.8354	22.3353	1228.33	1541.33	1871.2	225.087	385.292	234.597	135.315	266.57	324.104	COMM domain-containing protein 5	Commd5	Mus musculus (Mouse)	224
Q8C0I1|ADAS_MOUSE	5251.09	3079.59	4684.15	3124.01	7887.59	3475.57	1753.66	2143.83	2120.29	4565.65	4557.25	5436.57	Alkyldihydroxyacetonephosphate synthase, peroxisomal (Alkyl-DHAP synthase) (EC 2.5.1.26) (Alkylglycerone-phosphate synthase)	Agps	Mus musculus (Mouse)	645
Q8CGB6|TNS2_MOUSE	503.37	11.8354	263.114	1906.29	1393.53	1498.62	949.234	806.156	776.996	343.543	645.925	508.823	Tensin-2 (EC 3.1.3.48) (C1 domain-containing phosphatase and tensin homolog) (C1-TEN) (Tensin-like C1 domain-containing phosphatase)	Tns2 Tenc1	Mus musculus (Mouse)	1400
Q8BK72|RT27_MOUSE	6241.95	4585.56	6562.38	2081.34	2275.93	1139.17	7276.29	7465.5	7741.25	7465.59	8321.03	7788.44	28S ribosomal protein S27, mitochondrial (MRP-S27) (S27mt) (Mitochondrial ribosomal protein S27)	Mrps27	Mus musculus (Mouse)	415
P29595|NEDD8_MOUSE	38786.7	36793.5	35125.9	11065.4	10541.3	10158.4	26373	30626.4	27396.1	13090.3	12230.4	11704.2	NEDD8 (Neddylin) (Neural precursor cell expressed developmentally down-regulated protein 8) (NEDD-8) (Ubiquitin-like protein Nedd8)	Nedd8 Nedd-8	Mus musculus (Mouse)	81
Q60649|CLPB_MOUSE	14569.7	10391.6	10038	8804.2	6481.64	8629.92	9820.86	7800.07	9287.18	10037	10963.3	10852.2	Caseinolytic peptidase B protein homolog (EC 3.6.1.-) (Suppressor of potassium transport defect 3)	Clpb Skd3	Mus musculus (Mouse)	677
P21278|GNA11_MOUSE	1497.06	764.93	702.462	3647.34	4134.29	4105.94	2617.39	963.455	1790.16	2646.61	2676.99	2428.96	Guanine nucleotide-binding protein subunit alpha-11 (G alpha-11) (G-protein subunit alpha-11)	Gna11 Gna-11	Mus musculus (Mouse)	359
Q791T5|MTCH1_MOUSE	9125.23	1048.7	9384.9	748.982	493.203	585.585	3641.76	3478.18	854.996	3229.61	3993.21	2931.24	Mitochondrial carrier homolog 1 (Mitochondrial carrier-like protein 1)	Mtch1	Mus musculus (Mouse)	389
P49182|HEP2_MOUSE	1543.1	962.407	954.705	1470.87	1101.14	1209.92	1001.76	702.781	204.163	613.645	719.217	732.666	Heparin cofactor 2 (Heparin cofactor II) (HC-II) (Protease inhibitor leuserpin-2) (Serpin D1)	Serpind1 Hcf2 Hcii	Mus musculus (Mouse)	478
P0C605|KGP1_MOUSE	2599.96	2378.01	2292.35	3267.43	2944.44	2770.15	1713.02	1690.99	1785.67	1788.34	3457.54	2786.82	cGMP-dependent protein kinase 1 (cGK 1) (cGK1) (EC 2.7.11.12) (cGMP-dependent protein kinase I) (cGKI)	Prkg1 Prkg1b Prkgr1a Prkgr1b	Mus musculus (Mouse)	671
O08739|AMPD3_MOUSE	5013.66	4608.87	2942.4	3698.84	4477.5	4035.55	4494.93	4105.25	4071.26	5933.6	5516.19	5466.34	AMP deaminase 3 (EC 3.5.4.6) (AMP deaminase H-type) (AMP deaminase isoform E) (Heart-type AMPD)	Ampd3	Mus musculus (Mouse)	766
P60904|DNJC5_MOUSE	5959.83	5494.69	6024.87	9319.25	7334.61	8541.78	4201.96	5226.74	4323.99	3775.14	4019.83	4036.53	DnaJ homolog subfamily C member 5 (Cysteine string protein) (CSP) (Cysteine-string protein isoform alpha)	Dnajc5 Cspalpha	Mus musculus (Mouse)	198
P01647|KV5AE_MOUSE	171.854	517.49	22.3353	5019.83	2864.01	3250.46	357.599	372.324	9.31504	1381.96	673.468	498.266	Ig kappa chain V-V region HP 124E1		Mus musculus (Mouse)	108
P29416|HEXA_MOUSE	773.227	681.561	22.3353	2050.63	1659.15	2167.27	921.239	687.287	506.143	603.093	620.541	510.686	Beta-hexosaminidase subunit alpha (EC 3.2.1.52) (Beta-N-acetylhexosaminidase subunit alpha) (Hexosaminidase subunit A) (N-acetyl-beta-glucosaminidase subunit alpha)	Hexa	Mus musculus (Mouse)	528
P45700|MA1A1_MOUSE	27.283	266.611	189.783	816.617	781.994	617.99	225.451	152.044	129.934	130.39	13.3543	230.633	Mannosyl-oligosaccharide 1,2-alpha-mannosidase IA (EC 3.2.1.113) (Man(9)-alpha-mannosidase) (Man9-mannosidase) (Mannosidase alpha class 1A member 1) (Processing alpha-1,2-mannosidase IA) (Alpha-1,2-mannosidase IA)	Man1a1 Man1a	Mus musculus (Mouse)	655
Q99N84|RT18B_MOUSE	7419.63	6921.37	7464.07	2493.8	2193.35	2005.76	6049.07	4510.36	5558.99	5570.27	3648.03	3888.69	28S ribosomal protein S18b, mitochondrial (MRP-S18-b) (Mrps18-b) (S18mt-b) (28S ribosomal protein S18-2, mitochondrial) (MRP-S18-2)	Mrps18b	Mus musculus (Mouse)	254
Q9JMC3|DNJA4_MOUSE	24818.2	21636.7	20252.9	12193.9	10543.6	12406.9	5299.91	4129.34	6768.53	10981.9	8482.57	11836.6	DnaJ homolog subfamily A member 4 (MmDjA4)	Dnaja4	Mus musculus (Mouse)	397
P28828|PTPRM_MOUSE	564.789	1247.15	663.517	1172.11	1090.56	1363.55	1155.99	909.585	819.787	1241.63	1021.93	878.631	Receptor-type tyrosine-protein phosphatase mu (Protein-tyrosine phosphatase mu) (R-PTP-mu) (EC 3.1.3.48)	Ptprm Kiaa4044	Mus musculus (Mouse)	1452
P70696|H2B1A_MOUSE	298.421	338.524	22.3353	580.665	705.716	793.88	152.388	187.408	78.9118	12.3283	135.964	219.536	Histone H2B type 1-A (Histone H2B, testis) (Testis-specific histone H2B)	H2bc1 Hist1h2ba Th2b	Mus musculus (Mouse)	127
Q6IR34|GPSM1_MOUSE	2294.12	2408.61	2210.37	2149.63	2643.26	1874.25	3028.73	3523.51	2476	2349.74	2346.89	2528.82	G-protein-signaling modulator 1 (Activator of G-protein signaling 3)	Gpsm1 Ags3 C10a	Mus musculus (Mouse)	673
Q9CR70|LAGE3_MOUSE	27.283	272.117	341.311	288.06	146.715	328.885	468.621	835.869	625.854	544.031	672.65	459.172	EKC/KEOPS complex subunit Lage3 (ITBA2 protein homolog) (L antigen family member 3)	Lage3 Itba2	Mus musculus (Mouse)	148
Q8BG60|TXNIP_MOUSE	105.148	89.8388	125.918	623.413	1586.47	727.064	681.112	505.951	429.857	719.822	608.268	779.923	Thioredoxin-interacting protein (Vitamin D3 up-regulated protein 1)	Txnip Vdup1	Mus musculus (Mouse)	397
Q9DBH0|WWP2_MOUSE	1575.17	857.123	22.3353	8152.84	7953.48	11820	1183.94	1481.26	45.6721	2848.66	2590.64	2722.5	NEDD4-like E3 ubiquitin-protein ligase WWP2 (EC 2.3.2.26) (HECT-type E3 ubiquitin transferase WWP2) (WW domain-containing protein 2)	Wwp2	Mus musculus (Mouse)	870
Q8VDL4|ADPGK_MOUSE	27.283	1291.73	1464.45	441.345	649.522	11.4249	356.462	101.809	272.417	558.774	648.58	413.591	ADP-dependent glucokinase (ADP-GK) (ADPGK) (EC 2.7.1.147)	Adpgk	Mus musculus (Mouse)	496
P97351|RS3A_MOUSE	125269	66369.6	149900	3418.66	6517.52	9098.48	15360.9	19256.4	7305.86	125372	43670.9	43251.2	40S ribosomal protein S3a (Protein TU-11)	Rps3a Rps3a1	Mus musculus (Mouse)	264
Q9DAR7|DCPS_MOUSE	1183.91	1548.05	1360.83	4052.64	4273.42	4462.56	1616.65	764.173	803.156	1490.24	1786.73	1734.8	m7GpppX diphosphatase (EC 3.6.1.59) (DCS-1) (Decapping scavenger enzyme) (Hint-related 7meGMP-directed hydrolase) (Histidine triad nucleotide-binding protein 5) (Histidine triad protein member 5) (HINT-5) (Scavenger mRNA-decapping enzyme DcpS)	Dcps Dcs1 Hint5	Mus musculus (Mouse)	338
P12815|PDCD6_MOUSE	2750.59	2337.24	1880.98	1617.08	1514.76	1568.05	4264.77	4103.7	3032.73	4875	4941.62	4786.28	Programmed cell death protein 6 (ALG-257) (Apoptosis-linked gene 2 protein) (ALG-2) (PMP41)	Pdcd6 Alg2	Mus musculus (Mouse)	191
Q8BKY8|MTEF2_MOUSE	7025.54	10120.2	9641.94	4414.33	4293.08	4834.61	3564.38	4165.89	4157.56	6268.31	6154.89	6785.41	Transcription termination factor 2, mitochondrial (Mitochondrial transcription termination factor 2) (mTERF2) (mTERF domain-containing protein 3, mitochondrial)	Mterf2 Mterfd3	Mus musculus (Mouse)	385
Q08AU7|MADL2_MOUSE	1685.25	2729.42	2906.09	459.481	377.649	446.978	1790.51	1495.93	2165.06	3596.19	2820.6	3289.7	Myeloid-associated differentiation marker-like protein 2	Myadml2	Mus musculus (Mouse)	307
Q61166|MARE1_MOUSE	15398.8	15790.9	16280.7	2996.42	3246.84	1944.49	14190.6	13163.5	16021.5	10851.5	10095.8	10062.4	Microtubule-associated protein RP/EB family member 1 (APC-binding protein EB1) (End-binding protein 1) (EB1)	Mapre1	Mus musculus (Mouse)	268
Q921F2|TADBP_MOUSE	18568.4	18372.5	18393.6	5237.97	5834.94	6803.18	8887.21	10049.3	9766.12	13106.4	12939.6	13464.3	TAR DNA-binding protein 43 (TDP-43)	Tardbp Tdp43	Mus musculus (Mouse)	414
Q8VBT0|TMX1_MOUSE	19907.3	7413.91	27500	1370.35	2585.43	5321.8	4131.38	7545.83	7712.55	4213.2	7138.17	5968.11	Thioredoxin-related transmembrane protein 1 (Thioredoxin domain-containing protein 1)	Tmx1 Txndc Txndc1	Mus musculus (Mouse)	278
Q9DC29|ABCB6_MOUSE	161.94	819.098	1201.65	2594.5	4455.57	3192.24	1543.47	1586.88	1586.17	1087.13	897.502	767.113	ATP-binding cassette sub-family B member 6, mitochondrial	Abcb6	Mus musculus (Mouse)	842
Q9CXE7|TMED5_MOUSE	3649.02	5121.28	5281.91	1482.2	1377.02	1296.37	20470.5	3603.37	8500.89	15092.1	15939.1	17482.7	Transmembrane emp24 domain-containing protein 5 (p24 family protein gamma-2) (p24gamma2)	Tmed5	Mus musculus (Mouse)	229
Q6PDI5|ECM29_MOUSE	35052	38162.8	41013.7	35816.6	27257.9	98156.3	6361.17	12104.1	6061.68	21190.1	28944.3	30361.6	Proteasome adapter and scaffold protein ECM29 (Proteasome-associated protein ECM29 homolog)	Ecpas Ecm29 Kiaa0368	Mus musculus (Mouse)	1840
Q9DC50|OCTC_MOUSE	448.192	1174.74	926.914	452.556	1.84324	54.7189	429.608	2548.33	637.411	1545.89	1890.29	1879.83	Peroxisomal carnitine O-octanoyltransferase (COT) (EC 2.3.1.137)	Crot Cot	Mus musculus (Mouse)	612
Q5ND29|RILP_MOUSE	3859.42	4901.13	4619.87	3958.01	4297.78	4571.95	2832.88	3609.78	4255.48	2724.49	2322.79	3201.45	Rab-interacting lysosomal protein	Rilp	Mus musculus (Mouse)	369
Q9QUJ7|ACSL4_MOUSE	27.283	89.6267	22.3353	457.192	439.45	283.579	183.373	621.329	107.308	164.502	275.27	448.742	Long-chain-fatty-acid--CoA ligase 4 (EC 6.2.1.3) (Arachidonate--CoA ligase) (EC 6.2.1.15) (Long-chain acyl-CoA synthetase 4) (LACS 4) (mACS4)	Acsl4 Acs4 Facl4	Mus musculus (Mouse)	711
Q922R8|PDIA6_MOUSE	11168.6	9485.16	11333.6	28088.7	29666.6	26588.1	7576.83	9437.48	10218.7	7177.43	9867.08	8949.14	Protein disulfide-isomerase A6 (EC 5.3.4.1) (Thioredoxin domain-containing protein 7)	Pdia6 Txndc7	Mus musculus (Mouse)	440
P51885|LUM_MOUSE	35592.4	57064.8	43018.6	60508.8	66957.8	52842	12907.3	13329.6	13897	11876.6	11690.7	12920	Lumican (Keratan sulfate proteoglycan lumican) (KSPG lumican)	Lum Lcn Ldc	Mus musculus (Mouse)	338
Q8K157|GALM_MOUSE	21945.7	25759.3	22709.5	11443.1	12365.7	10926.9	8704.64	8648	14639.9	12247.1	13047.5	7525.62	Galactose mutarotase (EC 5.1.3.3) (Aldose 1-epimerase)	Galm	Mus musculus (Mouse)	342
Q3B7Z2|OSBP1_MOUSE	26705.4	32180	19563.4	13061.8	13644.7	13357.9	13840.4	14677.6	12971.5	16024.2	14685.9	15352.8	Oxysterol-binding protein 1	Osbp Kiaa4220	Mus musculus (Mouse)	805
Q9WVG5|LIPE_MOUSE	2535.55	2400.4	2567.54	6.88867	1.84324	11.4249	1521.77	1609.35	1743.78	3142.25	2973.6	3017.38	Endothelial lipase (EC 3.1.1.3) (Endothelial cell-derived lipase) (EDL) (Phospholipase A1) (EC 3.1.1.32)	Lipg	Mus musculus (Mouse)	500
Q9D113|DNLZ_MOUSE	275.172	817.839	893.662	130.331	264.17	139.557	302.229	10541.1	158.969	8870.78	232.885	459.002	DNL-type zinc finger protein (Hsp70-escort protein 1) (HEP1) (mtHsp70-escort protein)	Dnlz D2Bwg1335e	Mus musculus (Mouse)	177
Q61584|FXR1_MOUSE	2335.49	2734.09	3452.06	7161.55	7561.14	8946.08	4172.13	1803.03	2008.93	3557.87	5139.67	4847.65	Fragile X mental retardation syndrome-related protein 1 (mFxr1p)	Fxr1 Fxr1h	Mus musculus (Mouse)	677
Q9ESD6|CKLF7_MOUSE	218.828	174.894	283.095	1303.26	1298.79	1287.41	420.679	384.283	9.31504	150.91	281.027	349.292	CKLF-like MARVEL transmembrane domain-containing protein 7 (Chemokine-like factor superfamily member 7) (LNV)	Cmtm7 Cklfsf7 Lnv	Mus musculus (Mouse)	167
Q8VCR3|TM242_MOUSE	189.488	210.745	248.04	1137.33	1382.04	1270	1048.85	1083.79	81.3987	949.462	660.936	610.078	Transmembrane protein 242	Tmem242	Mus musculus (Mouse)	140
G5E829|AT2B1_MOUSE	2321.27	1561.36	354.412	947.683	2042.7	2621.14	2604.83	1586.65	2361.56	3007.97	3429.48	3231.18	Plasma membrane calcium-transporting ATPase 1 (EC 7.2.2.10) (Plasma membrane calcium ATPase isoform 1) (PMCA1) (Plasma membrane calcium pump isoform 1)	Atp2b1	Mus musculus (Mouse)	1220
Q9CQT1|MTNA_MOUSE	6785.47	2069.14	9667.48	44581.5	7503.89	957.762	13411.6	2182.27	6102.41	17804.7	3246.68	3699.43	Methylthioribose-1-phosphate isomerase (M1Pi) (MTR-1-P isomerase) (EC 5.3.1.23) (S-methyl-5-thioribose-1-phosphate isomerase) (Translation initiation factor eIF-2B subunit alpha/beta/delta-like protein)	Mri1	Mus musculus (Mouse)	369
P03899|NU3M_MOUSE	9823.98	8066.63	7917.03	67639.2	58277.2	50986.4	3702.28	2962.51	612.669	4271.52	4813.44	4853.08	NADH-ubiquinone oxidoreductase chain 3 (EC 7.1.1.2) (NADH dehydrogenase subunit 3)	Mtnd3 mt-Nd3 Nd3	Mus musculus (Mouse)	115
Q80XN0|BDH_MOUSE	37744.3	48059.7	49913.4	146629	112147	159302	141938	144235	132303	114015	100996	101489	D-beta-hydroxybutyrate dehydrogenase, mitochondrial (EC 1.1.1.30) (3-hydroxybutyrate dehydrogenase) (BDH)	Bdh1 Bdh	Mus musculus (Mouse)	343
Q9CXZ1|NDUS4_MOUSE	172364	162637	160071	202360	195437	211781	195924	189903	149031	151761	155273	139121	NADH dehydrogenase [ubiquinone] iron-sulfur protein 4, mitochondrial (Complex I-18 kDa) (CI-18 kDa) (Complex I-AQDQ) (CI-AQDQ) (NADH-ubiquinone oxidoreductase 18 kDa subunit)	Ndufs4	Mus musculus (Mouse)	175
Q569Z6|TR150_MOUSE	68.5856	11.8354	22.3353	1202.55	1064.85	472.545	474.603	182.035	182.185	330.642	112.467	205.768	Thyroid hormone receptor-associated protein 3 (Thyroid hormone receptor-associated protein complex 150 kDa component) (Trap150)	Thrap3 Trap150	Mus musculus (Mouse)	951
Q9QZ88|VPS29_MOUSE	1592.1	1285.72	1475.17	6.88867	42.1445	11.4249	5898.41	6086.37	6672.06	5013.67	4631.56	4901.64	Vacuolar protein sorting-associated protein 29 (Vesicle protein sorting 29)	Vps29	Mus musculus (Mouse)	182
Q9CQR6|PPP6_MOUSE	4350.43	5648.25	5816.17	372.15	864.724	445.473	3087.74	4013.87	2679.66	3330.29	5186.38	4693.64	Serine/threonine-protein phosphatase 6 catalytic subunit (PP6C) (EC 3.1.3.16)	Ppp6c	Mus musculus (Mouse)	305
Q8VCW8|ACSF2_MOUSE	18459.5	20778.4	22200.2	15133.2	15560.7	14144.2	14198.8	11899.2	9921.11	20049.9	20216.2	19270.6	Medium-chain acyl-CoA ligase ACSF2, mitochondrial (EC 6.2.1.2)	Acsf2	Mus musculus (Mouse)	615
Q99MD9|NASP_MOUSE	1425.09	1280.11	1148.19	2136.31	1866.89	2214.54	851.554	1394.19	1351.8	1246.56	1538.33	1011.46	Nuclear autoantigenic sperm protein (NASP)	Nasp	Mus musculus (Mouse)	773
P18872|GNAO_MOUSE	2645.22	3494.25	2520.96	8852.15	8842.77	8862.91	2945.68	1706.82	1518.9	2600.46	1686.55	2896.64	Guanine nucleotide-binding protein G(o) subunit alpha	Gnao1 Gna0 Gnao	Mus musculus (Mouse)	354
Q9JI46|NUDT3_MOUSE	27.283	475.592	496.957	5711.9	5684.89	7596.16	3620.37	5147.2	4281.17	690.954	889.246	1509.97	Diphosphoinositol polyphosphate phosphohydrolase 1 (DIPP-1) (muDIPP1) (EC 3.6.1.52) (Diadenosine 5',5'''-P1,P6-hexaphosphate hydrolase 1) (EC 3.6.1.-) (Nucleoside diphosphate-linked moiety X motif 3) (Nudix motif 3)	Nudt3 Dipp Dipp1	Mus musculus (Mouse)	168
E9Q4P1|WDFY1_MOUSE	2719.68	2568.14	2669.63	6045.18	5167.7	5638.46	3364.62	3122.64	2999.85	2153.12	2222.38	1851.28	WD repeat and FYVE domain-containing protein 1 (WD40- and FYVE domain-containing protein 1)	Wdfy1 Kiaa1435	Mus musculus (Mouse)	410
Q80WW9|DDRGK_MOUSE	1471.61	1905.87	1630.88	3146.53	2747.89	3172.71	1522.58	2067.67	366.657	958.218	1305.37	1330.13	DDRGK domain-containing protein 1 (UFM1-binding and PCI domain-containing protein 1)	Ddrgk1 Ufbp1	Mus musculus (Mouse)	315
O88544|CSN4_MOUSE	7748.15	6779.06	4851.27	25307.5	9032.47	10062.1	5839.24	6427.32	2690.05	4842.04	5080.78	5795.84	COP9 signalosome complex subunit 4 (SGN4) (Signalosome subunit 4) (JAB1-containing signalosome subunit 4)	Cops4 Csn4	Mus musculus (Mouse)	406
Q99NB9|SF3B1_MOUSE	2434.65	2103.15	3131.83	2150.09	6235.98	2071.16	1861.02	3044.37	1610.21	2295.65	2102.35	2180.4	Splicing factor 3B subunit 1 (Pre-mRNA-splicing factor SF3b 155 kDa subunit) (SF3b155) (Spliceosome-associated protein 155) (SAP 155)	Sf3b1 Sap155	Mus musculus (Mouse)	1304
Q9CQA3|SDHB_MOUSE	963139	908274	951137	55315.9	54354.5	30628.5	235509	265957	348063	477613	482699	430063	Succinate dehydrogenase [ubiquinone] iron-sulfur subunit, mitochondrial (EC 1.3.5.1) (Iron-sulfur subunit of complex II) (Ip)	Sdhb	Mus musculus (Mouse)	282
Q3U186|SYRM_MOUSE	2837.04	3431.31	2188.24	999.108	1302.3	975.207	1957.62	4635.47	1618.7	3546.24	1656.93	1242.53	Probable arginine--tRNA ligase, mitochondrial (EC 6.1.1.19) (Arginyl-tRNA synthetase) (ArgRS)	Rars2 Rarsl	Mus musculus (Mouse)	578
Q5SRX1|TM1L2_MOUSE	16768.7	15694.2	12305.2	8429.61	8523.43	8488.93	9136.14	9162.22	10110.4	8983.14	11540.3	11548.4	TOM1-like protein 2 (Target of Myb-like protein 2)	Tom1l2	Mus musculus (Mouse)	507
Q80TI1|PKHH1_MOUSE	430.412	557.338	1355.15	112.795	1.84324	79.8197	0.477757	2.93463	85.4376	159.088	318.798	106.743	Pleckstrin homology domain-containing family H member 1 (PH domain-containing family H member 1)	Plekhh1 Kiaa1200	Mus musculus (Mouse)	1356
Q78RX3|SIM12_MOUSE	14232.7	13707	14652.5	2604.14	3437.05	3852.84	6719.8	6783.46	7759.01	8398.11	9559.56	10008.9	Small integral membrane protein 12	Smim12	Mus musculus (Mouse)	92
Q9ER00|STX12_MOUSE	2984.45	1188.77	1101.31	8962.38	6321.84	7168.67	7916.74	6225.26	7540.91	5038.83	5006.09	6032.1	Syntaxin-12	Stx12	Mus musculus (Mouse)	274
Q6P5E6|GGA2_MOUSE	1180.44	1653.11	1584.51	1135.09	1566.62	1452.55	2442.54	1625.24	1445.18	2845.72	1263.3	1507.15	ADP-ribosylation factor-binding protein GGA2 (Gamma-adaptin-related protein 2) (Golgi-localized, gamma ear-containing, ARF-binding protein 2)	Gga2 Kiaa1080	Mus musculus (Mouse)	603
Q9CVB6|ARPC2_MOUSE	35227.6	38762.3	34948.9	20142.2	16207.9	20788.1	9218.14	11308.3	9142.46	20039.7	17498.5	20304.6	Actin-related protein 2/3 complex subunit 2 (Arp2/3 complex 34 kDa subunit) (p34-ARC)	Arpc2	Mus musculus (Mouse)	300
P97823|LYPA1_MOUSE	64363.6	72232.9	69439.7	14342.9	18103.2	10650.5	41666.9	29606.8	46478.2	31971.4	40629.5	39376.1	Acyl-protein thioesterase 1 (APT-1) (EC 3.1.2.-) (Lysophospholipase 1) (Lysophospholipase I) (LPL-I) (LysoPLA I)	Lypla1 Apt1 Pla1a	Mus musculus (Mouse)	230
Q8K1N1|PLPL8_MOUSE	5561.21	5243.7	4682.63	3507.05	5165.56	5079.57	4221.42	5706.88	4115.42	5555.25	3250.51	3195.01	Calcium-independent phospholipase A2-gamma (EC 3.1.1.5) (Intracellular membrane-associated calcium-independent phospholipase A2 gamma) (iPLA2-gamma) (Patatin-like phospholipase domain-containing protein 8)	Pnpla8 Ipla22 Ipla2g	Mus musculus (Mouse)	776
Q1HFZ0|NSUN2_MOUSE	3241.02	2712.73	3244.93	1073.49	482.981	388.746	1075.92	1319.75	1875.19	1181.88	1172.32	1517.12	RNA cytosine C(5)-methyltransferase NSUN2 (EC 2.1.1.-) (Myc-induced SUN domain-containing protein) (Misu) (NOL1/NOP2/Sun domain family member 2) (mRNA cytosine C(5)-methyltransferase) (EC 2.1.1.-) (tRNA cytosine C(5)-methyltransferase) (EC 2.1.1.-) (EC 2.1.1.203)	Nsun2 D13Wsu123e Misu	Mus musculus (Mouse)	757
Q8VDZ4|ZDHC5_MOUSE	27.283	107.469	194.873	273.957	92.8425	130.3	423.622	372.927	790.818	244.81	160.85	219.09	Palmitoyltransferase ZDHHC5 (EC 2.3.1.225) (Zinc finger DHHC domain-containing protein 5) (DHHC-5)	Zdhhc5 Kiaa1748	Mus musculus (Mouse)	715
P17665|COX7C_MOUSE	34487.7	54382.7	45219.3	9623.93	11762.7	10301.3	65068.5	54696.9	59999.6	27729.3	31129	27557.9	Cytochrome c oxidase subunit 7C, mitochondrial (Cytochrome c oxidase polypeptide VIIc)	Cox7c Cox7c1	Mus musculus (Mouse)	63
Q9CQN7|RM41_MOUSE	12949	15788.5	9063.04	5425.89	4177.02	3862.15	7961.01	6211.12	7393.4	12804.9	12297.2	12864.1	39S ribosomal protein L41, mitochondrial (L41mt) (MRP-L41)	Mrpl41	Mus musculus (Mouse)	135
Q80V26|IMPA3_MOUSE	1605.2	2363.06	2201.87	120.163	142.124	811.627	677.937	1173.53	1356.43	1394.25	1086.97	2846.11	Golgi-resident adenosine 3',5'-bisphosphate 3'-phosphatase (Golgi-resident PAP phosphatase) (gPAPP) (EC 3.1.3.7) (3'(2'), 5'-bisphosphate nucleotidase 2) (Inositol monophosphatase domain-containing protein 1) (Myo-inositol monophosphatase A3) (Phosphoadenosine phosphate 3'-nucleotidase)	Bpnt2 Impa3 Impad1	Mus musculus (Mouse)	356
Q91XI1|DUS3L_MOUSE	27.283	11.8354	22.3353	469.537	375.606	469.212	566.419	491.781	449.86	276.068	130.741	244.45	tRNA-dihydrouridine(47) synthase [NAD(P)(+)]-like (EC 1.3.1.-) (tRNA-dihydrouridine synthase 3-like)	Dus3l	Mus musculus (Mouse)	637
Q91YR1|TWF1_MOUSE	2964.42	2367.98	2123.9	3247.84	2435.09	2554.31	1362.97	1168.81	1228.73	1018.84	1051.6	1259.08	Twinfilin-1 (Protein A6)	Twf1 Ptk9	Mus musculus (Mouse)	350
P17439|GLCM_MOUSE	3453.28	2655.73	3069.04	3303.47	2811.47	1253.33	512.208	805.819	484.924	1019.05	2269.17	1533.85	Lysosomal acid glucosylceramidase (Lysosomal acid GCase) (EC 3.2.1.45) (Acid beta-glucosidase) (Beta-glucocerebrosidase) (Cholesterol glucosyltransferase) (SGTase) (EC 2.4.1.-) (Cholesteryl-beta-glucosidase) (EC 3.2.1.104) (D-glucosyl-N-acylsphingosine glucohydrolase)	Gba	Mus musculus (Mouse)	515
P97333|NRP1_MOUSE	641.247	657.6	693.073	3109.24	2846.69	2760.68	2026.83	1464.63	1483.07	2143.85	1817.22	1517.73	Neuropilin-1 (A5 protein) (CD antigen CD304)	Nrp1 Nrp	Mus musculus (Mouse)	923
P19536|COX5B_MOUSE	511881	504353	510887	425450	451774	441338	732595	776518	868512	208226	320583	321277	Cytochrome c oxidase subunit 5B, mitochondrial (Cytochrome c oxidase polypeptide Vb)	Cox5b	Mus musculus (Mouse)	128
P61027|RAB10_MOUSE	3639.9	4427.42	4075.62	9439.25	11897.6	10899.7	1126.84	792.411	798.516	4259.93	4127.37	4279.92	Ras-related protein Rab-10 (EC 3.6.5.2)	Rab10	Mus musculus (Mouse)	200
Q0P5X1|LRIQ1_MOUSE	27.283	11.8354	927.61	1013.03	1.84324	61.3613	89.78	110.984	1269.41	248.922	159.795	188.351	Leucine-rich repeat and IQ domain-containing protein 1	Lrriq1	Mus musculus (Mouse)	1673
Q9WUB4|DCTN6_MOUSE	4180.46	1578.66	347.104	1373.87	2739.26	1611.72	1397.22	89.0171	116.249	361.577	262.805	100.779	Dynactin subunit 6 (Dynactin subunit p27) (Protein WS-3)	Dctn6 Ws3	Mus musculus (Mouse)	190
Q8BHF7|PGPS1_MOUSE	134.941	160.271	153.435	1146.66	817.983	1163.41	1990.14	2327.6	2160.99	970.631	859.884	1042.51	CDP-diacylglycerol--glycerol-3-phosphate 3-phosphatidyltransferase, mitochondrial (EC 2.7.8.5) (Phosphatidylglycerophosphate synthase 1) (PGP synthase 1) (Silencer-associated factor)	Pgs1 Saf	Mus musculus (Mouse)	553
Q60953|PML_MOUSE	27.283	286.386	1435.24	2517.87	2653.71	885.83	168.147	319.542	294.47	12.3283	153.81	143.372	Protein PML	Pml	Mus musculus (Mouse)	885
Q9Z1T1|AP3B1_MOUSE	586.746	158.5	596.145	1947.64	1694.66	1705.45	1212.96	1162.89	1149.34	1464.38	1392.5	1470.2	AP-3 complex subunit beta-1 (Adaptor protein complex AP-3 subunit beta-1) (Adaptor-related protein complex 3 subunit beta-1) (Beta-3A-adaptin) (Clathrin assembly protein complex 3 beta-1 large chain)	Ap3b1	Mus musculus (Mouse)	1105
Q9D8U8|SNX5_MOUSE	2789.24	2788.46	2628.08	5263.95	5609.16	5960.36	3647.2	3129.52	3525.09	1302.92	425.987	1492.08	Sorting nexin-5	Snx5	Mus musculus (Mouse)	404
Q9D710|TMX2_MOUSE	3553.48	4799.91	3800.16	6289.46	6409.01	6406.43	1846.95	2401.23	4147.31	3448.39	3687.42	1266.57	Thioredoxin-related transmembrane protein 2 (Thioredoxin domain-containing protein 14)	Tmx2 Txndc14	Mus musculus (Mouse)	295
Q8BFY6|PEF1_MOUSE	839.899	777.14	405.843	774.013	346.163	676.502	24.1479	1371.64	35.4629	1047.52	877.404	614.21	Peflin (PEF protein with a long N-terminal hydrophobic domain) (Penta-EF hand domain-containing protein 1)	Pef1	Mus musculus (Mouse)	275
Q8CFI2|UB2R1_MOUSE	1455.53	123.002	424.841	160.255	980.845	1674.15	792.1	876.795	847.226	1016.75	1247.97	1033.05	Ubiquitin-conjugating enzyme E2 R1 (EC 2.3.2.23) ((E3-independent) E2 ubiquitin-conjugating enzyme R1) (EC 2.3.2.24) (E2 ubiquitin-conjugating enzyme R1) (Ubiquitin-conjugating enzyme E2-32 kDa complementing) (Ubiquitin-conjugating enzyme E2-CDC34) (Ubiquitin-protein ligase R1)	Cdc34 Ubch3 Ube2r1	Mus musculus (Mouse)	235
P14824|ANXA6_MOUSE	184128	198056	199190	216110	216525	229024	168303	166187	173708	190827	200440	162514	Annexin A6 (67 kDa calelectrin) (Annexin VI) (Annexin-6) (Calphobindin-II) (CPB-II) (Chromobindin-20) (Lipocortin VI) (Protein III) (p68) (p70)	Anxa6 Anx6	Mus musculus (Mouse)	673
Q9R0A0|PEX14_MOUSE	531.099	86.5269	458.914	1580.51	1348.36	1588.99	443.422	632.587	802.299	544.467	775.956	511.109	Peroxisomal membrane protein PEX14 (PTS1 receptor-docking protein) (Peroxin-14) (Peroxisomal membrane anchor protein PEX14)	Pex14	Mus musculus (Mouse)	376
O55060|TPMT_MOUSE	27.283	11.8354	22.3353	871.308	835.985	672.382	628.21	702.038	632.514	331.931	236.828	144.589	Thiopurine S-methyltransferase (EC 2.1.1.67) (Thiopurine methyltransferase)	Tpmt	Mus musculus (Mouse)	240
P21958|TAP1_MOUSE	27.283	11.8354	22.3353	1266.24	1193.01	1404.76	880.541	407.66	145.55	652.489	704.201	949.11	Antigen peptide transporter 1 (APT1) (ATP-binding cassette sub-family B member 2) (Histocompatibility antigen modifier 1) (Peptide transporter TAP1)	Tap1 Abcb2 Ham-1 Ham1	Mus musculus (Mouse)	724
Q8VCT3|AMPB_MOUSE	12735.1	14531.3	13457.7	10315.4	10801.5	10112.9	9665.94	9815.49	10265.2	8524.64	6661.85	7516.46	Aminopeptidase B (AP-B) (EC 3.4.11.6) (Arginine aminopeptidase) (Arginyl aminopeptidase) (Cytosol aminopeptidase IV)	Rnpep	Mus musculus (Mouse)	650
Q3TMH2|SCRN3_MOUSE	20843	19905.1	21106.3	13185.2	10106.3	12242.2	11594.4	12318.5	12306.5	11724.9	11319.2	15365.1	Secernin-3	Scrn3	Mus musculus (Mouse)	418
Q8CJ19|MICA3_MOUSE	372.476	162.4	22.3353	312.435	316.815	142.351	194.454	67.0248	225.75	253.67	151.599	148.943	[F-actin]-monooxygenase MICAL3 (EC 1.14.13.225) (Molecule interacting with CasL protein 3) (MICAL-3)	Mical3 Kiaa0819 Kiaa1364	Mus musculus (Mouse)	1993
Q8R1U1|COG4_MOUSE	27.283	11.8354	22.3353	1155.11	1503.85	1218.34	460.013	319.165	560.712	363.357	367.79	341.58	Conserved oligomeric Golgi complex subunit 4 (COG complex subunit 4) (Component of oligomeric Golgi complex 4)	Cog4	Mus musculus (Mouse)	785
Q62384|ZPR1_MOUSE	741.055	528.381	753.018	809.414	1062.75	1191.28	910.455	1230.21	1143.79	837.264	1038.81	791.357	Zinc finger protein ZPR1 (Zinc finger protein 259)	Zpr1 Zfp259 Znf259	Mus musculus (Mouse)	459
P22892|AP1G1_MOUSE	5113.33	3254.66	4033.7	3553.27	3689.14	3487.33	1034.85	2005.56	2058.21	1905.21	2639.97	2537.11	AP-1 complex subunit gamma-1 (Adaptor protein complex AP-1 subunit gamma-1) (Adaptor-related protein complex 1 subunit gamma-1) (Clathrin assembly protein complex 1 gamma-1 large chain) (Gamma-adaptin) (Gamma1-adaptin) (Golgi adaptor HA1/AP1 adaptin subunit gamma-1)	Ap1g1 Adtg Clapg1	Mus musculus (Mouse)	822
Q8K2Q5|CHCH7_MOUSE	2394.62	3879.61	3678.27	1110.77	1278.77	2440.31	2399.62	2457.06	2400.86	2704.11	5797.33	5516.82	Coiled-coil-helix-coiled-coil-helix domain-containing protein 7	Chchd7	Mus musculus (Mouse)	85
Q8BT60|CPNE3_MOUSE	6886.19	5749.29	6085.11	2130.32	1932.3	2128.69	3191.16	3761.29	3579.05	3154.66	3647.46	3325.66	Copine-3 (Copine III)	Cpne3 Kiaa0636	Mus musculus (Mouse)	533
Q9CQR2|RS21_MOUSE	3626.06	7114.45	6333.57	4323.69	4892.43	4363.39	5870.26	6727.85	7810.37	3433.29	2099.6	1445.68	40S ribosomal protein S21	Rps21	Mus musculus (Mouse)	83
P56485|ACKR3_MOUSE	573.898	749.304	305.502	105.975	70.7219	69.5592	418.478	102.873	9.31504	217.066	209.21	119.679	Atypical chemokine receptor 3 (C-X-C chemokine receptor type 7) (CXC-R7) (CXCR-7) (Chemokine orphan receptor 1) (G-protein coupled receptor RDC1 homolog) (RDC-1)	Ackr3 Cmkor1 Cxcr7 Rdc1	Mus musculus (Mouse)	362
O88346|TNNT1_MOUSE	26563	33880.7	25522.4	13108.1	19673	18345.1	30522.1	30405.2	37692.6	23092.2	19293.5	5663.41	Troponin T, slow skeletal muscle (TnTs) (Slow skeletal muscle troponin T) (sTnT)	Tnnt1	Mus musculus (Mouse)	262
Q9D338|RM19_MOUSE	7008.01	6271.68	5322.96	1067.63	654.164	1157.5	3096.52	4990.59	5434.5	5207.65	8999.46	8439.96	39S ribosomal protein L19, mitochondrial (L19mt) (MRP-L19)	Mrpl19	Mus musculus (Mouse)	292
P84075|HPCA_MOUSE	2726.64	2889.74	2660.67	60.2642	40.9511	62.6826	1174.13	808.476	770.319	1138.49	485.627	1058.3	Neuron-specific calcium-binding protein hippocalcin	Hpca	Mus musculus (Mouse)	193
P48725|PCNT_MOUSE	879.817	1295.1	616.332	49.7727	263.426	171.449	2670.44	3150.31	653.151	2626.22	2100.58	1746.6	Pericentrin	Pcnt Pcnt2	Mus musculus (Mouse)	2898
Q9CY52|THG1_MOUSE	177.647	538.784	423.772	275.812	560.219	178.15	224.423	88.5377	352.743	223.993	624.56	378.115	Probable tRNA(His) guanylyltransferase (EC 2.7.7.79) (tRNA-histidine guanylyltransferase)	Thg1l	Mus musculus (Mouse)	298
Q9WTU6|MK09_MOUSE	950.24	1253.17	1601.95	843.238	518.149	1091.52	2223.25	785.549	325.346	2019.43	2206.2	3638.76	Mitogen-activated protein kinase 9 (MAP kinase 9) (MAPK 9) (EC 2.7.11.24) (Stress-activated protein kinase JNK2) (c-Jun N-terminal kinase 2)	Mapk9 Jnk2 Prkm9	Mus musculus (Mouse)	423
P01796|HVM27_MOUSE	235.01	627.325	751.545	2229.6	2137.07	1518.75	0.477757	263.936	226.839	1144.34	1100.73	963.953	Ig heavy chain V-III region A4		Mus musculus (Mouse)	113
Q505K2|F16A1_MOUSE	1785.77	644.766	128.434	421.934	222.775	11.4249	0.477757	350.038	53.256	182.278	289.495	1079.81	Protein FAM160A1	Fam160a1	Mus musculus (Mouse)	1081
Q6PA06|ATLA2_MOUSE	2398.87	1726.9	330.433	1235.34	1329.04	1619.93	4540.02	2330.33	3884.78	2881.9	1800.31	3252.29	Atlastin-2 (EC 3.6.5.-) (ADP-ribosylation factor-like protein 6-interacting protein 2) (ARL-6-interacting protein 2) (Aip-2)	Atl2 Arl6ip2	Mus musculus (Mouse)	583
Q9ERB0|SNP29_MOUSE	2927.39	2957.42	2936.16	897.222	619.773	679.246	693.818	1727.34	10053	429.529	968.308	3610.97	Synaptosomal-associated protein 29 (SNAP-29) (Golgi SNARE of 32 kDa) (Gs32) (Soluble 29 kDa NSF attachment protein) (Vesicle-membrane fusion protein SNAP-29)	Snap29	Mus musculus (Mouse)	260
O35864|CSN5_MOUSE	11927.2	10111.5	10932.7	8037.15	11552.9	11544.3	9477.59	9855.58	10920.2	8597.64	7276.14	5796.35	COP9 signalosome complex subunit 5 (SGN5) (Signalosome subunit 5) (EC 3.4.-.-) (Jun activation domain-binding protein 1) (Kip1 C-terminus-interacting protein 2)	Cops5 Csn5 Jab1 Kic2	Mus musculus (Mouse)	334
Q4VAE3|TMM65_MOUSE	91403	82419	90921.3	20625.2	21527.2	21290.2	40720.6	34573.6	39857.3	45139.6	50349.7	52160	Transmembrane protein 65	Tmem65	Mus musculus (Mouse)	234
Q8CC36|CDNF_MOUSE	7988.96	7856.03	8018.15	811.921	535.306	1465.08	1503.73	1257.94	1642.05	1406.46	2338.89	3545.15	Cerebral dopamine neurotrophic factor (ARMET-like protein 1) (Conserved dopamine neurotrophic factor)	Cdnf Armetl1	Mus musculus (Mouse)	187
Q8BGR9|UBCP1_MOUSE	213.179	159.163	106.596	792.932	566.569	555.198	208.101	147.276	9.31504	185.22	168.231	124.15	Ubiquitin-like domain-containing CTD phosphatase 1 (EC 3.1.3.16) (Nuclear proteasome inhibitor UBLCP1)	Ublcp1	Mus musculus (Mouse)	318
P82349|SGCB_MOUSE	14844.7	14962.5	14038.5	22133.7	28041.6	22446.3	16421.5	10779.3	17778.6	15327.1	15565.1	17931.3	Beta-sarcoglycan (Beta-SG) (43 kDa dystrophin-associated glycoprotein) (43DAG)	Sgcb	Mus musculus (Mouse)	320
P57759|ERP29_MOUSE	19956.7	18850.3	19822.7	10420	10408.1	10566.9	9480.43	8703.79	10087.6	11020.1	11119.5	11954	Endoplasmic reticulum resident protein 29 (ERp29)	Erp29	Mus musculus (Mouse)	262
P49615|CDK5_MOUSE	326.011	394.128	642.63	332.012	425.222	553.51	2150.21	2995.63	3347.27	3704.81	3023.33	3094.23	Cyclin-dependent-like kinase 5 (EC 2.7.11.1) (CR6 protein kinase) (CRK6) (Cell division protein kinase 5) (Serine/threonine-protein kinase PSSALRE) (Tau protein kinase II catalytic subunit) (TPKII catalytic subunit)	Cdk5 Cdkn5 Crk6	Mus musculus (Mouse)	292
O88947|FA10_MOUSE	4304.82	8997.81	16984.3	66.7123	730.059	686.39	1926.37	2850.4	2412.09	5654.64	12534.1	5708.74	Coagulation factor X (EC 3.4.21.6) (Stuart factor) [Cleaved into: Factor X light chain; Factor X heavy chain; Activated factor Xa heavy chain]	F10	Mus musculus (Mouse)	481
Q8BPB0|MOB1B_MOUSE	7444.5	7495.57	7222.96	10069.5	9315.4	9242.39	2778.52	2993.44	3910.29	3678.94	5287.8	3578.13	MOB kinase activator 1B (Mob1 homolog 1A) (Mps one binder kinase activator-like 1A)	Mob1b Mobkl1a	Mus musculus (Mouse)	216
Q7M6Y3|PICAL_MOUSE	8288.09	7502.88	8168.61	13560.9	14124.8	14026.2	6189.76	4917.89	4803.57	5205.75	3322.53	3356.02	Phosphatidylinositol-binding clathrin assembly protein (Clathrin assembly lymphoid myeloid leukemia) (CALM)	Picalm Calm Fit1	Mus musculus (Mouse)	660
Q71FD7|FBLI1_MOUSE	10956.2	9691.21	10841.8	14378.2	11201.7	10902.2	14345.8	13830.1	15257.6	13460.4	18390.9	14305.6	Filamin-binding LIM protein 1 (FBLP-1) (CSX-associated LIM)	Fblim1 Cal	Mus musculus (Mouse)	375
Q921Z5|TFIP8_MOUSE	1907.35	3719.83	4197.05	3662.9	3951.51	4431.43	3059.81	2701.88	3009.22	3842.62	3513.56	3502.13	Tumor necrosis factor alpha-induced protein 8 (TNF alpha-induced protein 8)	Tnfaip8	Mus musculus (Mouse)	198
Q8K2C7|OS9_MOUSE	584.144	685.03	406.882	6.88867	51.9309	1313.96	44.5894	2.93463	9.31504	207.038	728.5	300.839	Protein OS-9	Os9	Mus musculus (Mouse)	672
P0C0A3|CHMP6_MOUSE	6735.71	6290.59	4613.05	2959.64	5818.86	2735.77	4233.84	3535.62	4320.72	2761.07	2906	2281.85	Charged multivesicular body protein 6 (Chromatin-modifying protein 6)	Chmp6	Mus musculus (Mouse)	200
Q9CZ13|QCR1_MOUSE	1.62886e+06	1.49844e+06	1.51909e+06	718390	708451	743796	568473	626391	727458	981073	976165	1.00058e+06	Cytochrome b-c1 complex subunit 1, mitochondrial (Complex III subunit 1) (Core protein I) (Ubiquinol-cytochrome-c reductase complex core protein 1)	Uqcrc1	Mus musculus (Mouse)	480
Q9CPW9|MAP12_MOUSE	27.283	11.8354	22.3353	1213.87	560.835	1313.61	779.434	1098.88	662.52	295.044	386.655	385.881	Methionine aminopeptidase 1D, mitochondrial (MAP 1D) (MetAP 1D) (EC 3.4.11.18) (Methionyl aminopeptidase type 1D, mitochondrial) (Peptidase M 1D)	Metap1d Map1d Metapl1 Mnpepl	Mus musculus (Mouse)	335
P50396|GDIA_MOUSE	36916.1	67275.6	45495.6	20281.8	18615.8	19866.2	24162.4	25883.2	30096.4	37982.3	35845.6	35593	Rab GDP dissociation inhibitor alpha (Rab GDI alpha) (Guanosine diphosphate dissociation inhibitor 1) (GDI-1)	Gdi1 Rabgdia	Mus musculus (Mouse)	447
Q9CPX7|RT16_MOUSE	152.17	11.8354	22.3353	5741.84	5348.19	5534.31	3336.15	3434.88	3753.4	2294.37	2174.39	2852.76	28S ribosomal protein S16, mitochondrial (MRP-S16) (S16mt)	Mrps16 Rpms16	Mus musculus (Mouse)	135
Q8CGF1|RHG29_MOUSE	10986.4	13437.1	14970.4	2486.23	3040.1	1612.76	5876.11	6644.47	5080.7	9239.23	6634.31	6256.02	Rho GTPase-activating protein 29 (Rho-type GTPase-activating protein 29)	Arhgap29	Mus musculus (Mouse)	1266
Q9DB70|FUND1_MOUSE	1099.11	1382.87	211.419	6.88867	1.84324	11.4249	1123.02	792.607	1592.47	1173.51	398.335	730.49	FUN14 domain-containing protein 1	Fundc1	Mus musculus (Mouse)	155
P62069|UBP46_MOUSE	27.283	355.824	195.149	39.4499	34.9407	133.965	919.658	773.013	9.31504	286.617	259.863	309.801	Ubiquitin carboxyl-terminal hydrolase 46 (EC 3.4.19.12) (Deubiquitinating enzyme 46) (Ubiquitin thioesterase 46) (Ubiquitin-specific-processing protease 46)	Usp46	Mus musculus (Mouse)	366
Q9CQC9|SAR1B_MOUSE	885.964	673.546	22.3353	205.405	305.028	559.554	6057.67	5776.89	6208.91	8465.95	7423.15	8684.35	GTP-binding protein SAR1b	Sar1b Sara1b Sara2	Mus musculus (Mouse)	198
Q8CJH3|PLXB1_MOUSE	517.416	119.59	1019.23	357.555	29.014	123.51	370.966	705.845	9.31504	842.216	41.1054	244.658	Plexin-B1	Plxnb1 Kiaa0407	Mus musculus (Mouse)	2119
Q3UHX2|HAP28_MOUSE	17025.5	15867.7	15831.6	9883.29	9305	9116.81	5678.68	9714.84	10308	8804.27	8526.81	8782.65	28 kDa heat- and acid-stable phosphoprotein (PDGF-associated protein) (PAP) (PDGFA-associated protein 1) (PAP1)	Pdap1	Mus musculus (Mouse)	181
Q8C3X4|GUF1_MOUSE	27.283	11.8354	291.69	1304.58	1862.69	2297.28	619.366	469.149	536.483	67.7861	349.545	283.912	Translation factor Guf1, mitochondrial (EC 3.6.5.-) (Elongation factor 4 homolog) (EF-4) (GTPase Guf1) (Ribosomal back-translocase)	Guf1	Mus musculus (Mouse)	651
Q8BMD8|SCMC1_MOUSE	200.901	667.227	584.671	88.1774	269.929	11.4249	532.764	310.313	459.121	882.836	950.415	1167.92	Calcium-binding mitochondrial carrier protein SCaMC-1 (Small calcium-binding mitochondrial carrier protein 1) (Solute carrier family 25 member 24)	Slc25a24 Scamc1	Mus musculus (Mouse)	475
Q8C0D5|EFL1_MOUSE	1851.71	2200.33	2247.99	1633.74	1619.82	2545.83	389.382	1690.01	470.359	1742.67	3043.74	2461	Elongation factor-like GTPase 1 (Elongation factor Tu GTP-binding domain-containing protein 1) (Elongation factor-like 1) (Protein FAM42A)	Efl1 Eftud1	Mus musculus (Mouse)	1127
Q8R409|HEXI1_MOUSE	27.283	11.8354	22.3353	757.055	700.768	661.824	268.207	196.813	224.468	86.1699	94.7685	183.938	Protein HEXIM1 (Cardiac lineage protein 1)	Hexim1 Clp1	Mus musculus (Mouse)	356
Q9D0F6|RFC5_MOUSE	6888.35	4474.14	5857.2	6.88867	5943.62	7052.27	2164.58	1319.46	108.559	9262.53	8613.59	10580.4	Replication factor C subunit 5 (Activator 1 36 kDa subunit) (A1 36 kDa subunit) (Activator 1 subunit 5) (Replication factor C 36 kDa subunit) (RF-C 36 kDa subunit) (RFC36)	Rfc5	Mus musculus (Mouse)	339
Q99JI4|PSMD6_MOUSE	18976.9	21346	28141.2	25953.4	25068.7	33356.8	10666.2	14648.7	11812.8	16256.7	20842.2	19768.4	26S proteasome non-ATPase regulatory subunit 6 (26S proteasome regulatory subunit RPN7) (26S proteasome regulatory subunit S10) (p42A)	Psmd6	Mus musculus (Mouse)	389
Q68FD5|CLH1_MOUSE	34264	29281.5	31854.8	22091	27903	25569.6	19606.9	18904.9	22647.7	24436.8	26458.4	25364.8	Clathrin heavy chain 1	Cltc	Mus musculus (Mouse)	1675
Q921U8|SMTN_MOUSE	3198.28	2896.04	2730.65	2874.57	2430.63	2504.75	1637.58	1260.05	1414.55	2944.03	2948.46	3413.57	Smoothelin	Smtn Smsmo	Mus musculus (Mouse)	923
Q91VM5|RMXL1_MOUSE	5103.61	8950.73	8796.37	2267.53	2072.26	1859.7	4560.78	4158.39	4735.4	5695.69	3994.57	3848.91	RNA binding motif protein, X-linked-like-1 (Heterogeneous nuclear ribonucleoprotein G-like 1) (RNA binding motif protein, X chromosome retrogene)	Rbmxl1 Rbmxrt	Mus musculus (Mouse)	388
P10852|4F2_MOUSE	393.226	1055.63	1541.93	801.564	1627.11	3049.57	0.477757	1903.62	232.116	12.3283	1230.17	1638.77	4F2 cell-surface antigen heavy chain (4F2hc) (Solute carrier family 3 member 2) (CD antigen CD98)	Slc3a2 Mdu1	Mus musculus (Mouse)	526
Q9D0C4|TRM5_MOUSE	359.418	117.417	186.528	227.904	419.001	356.912	283.856	190.383	220.779	12.3283	76.7327	80.3168	tRNA (guanine(37)-N1)-methyltransferase (EC 2.1.1.228) (M1G-methyltransferase) (tRNA [GM37] methyltransferase) (tRNA methyltransferase 5 homolog)	Trmt5 Kiaa1393 Trm5	Mus musculus (Mouse)	501
Q9D0E1|HNRPM_MOUSE	16911.4	15398.5	16958.4	10996.4	10914.7	12456	9819.72	6970.86	6854.52	7680.16	7536.7	6794.75	Heterogeneous nuclear ribonucleoprotein M (hnRNP M)	Hnrnpm Hnrpm	Mus musculus (Mouse)	729
Q9ESE1|LRBA_MOUSE	1127.17	1776.22	1300.44	5141	5485.09	5723.08	945.685	1088.8	1173.79	1915.58	1494.28	1225.25	Lipopolysaccharide-responsive and beige-like anchor protein (Beige-like protein)	Lrba Bgl Lba	Mus musculus (Mouse)	2856
Q9D1X9|TM50B_MOUSE	674.789	1071.1	957.565	295.46	674.884	550.649	112.449	367.087	50.8973	525.659	557.734	564.694	Transmembrane protein 50B	Tmem50b	Mus musculus (Mouse)	158
Q9D9V3|ECHD1_MOUSE	11323.7	11615.7	11129.1	4941.32	162.158	4717.01	2391.82	5815.26	5534.25	6932.33	7530.3	8049.38	Ethylmalonyl-CoA decarboxylase (EC 4.1.1.94) (Enoyl-CoA hydratase domain-containing protein 1) (Methylmalonyl-CoA decarboxylase) (MMCD)	Echdc1	Mus musculus (Mouse)	322
Q922Q4|P5CR2_MOUSE	27.283	655.39	966.59	1082.88	935.046	1006.88	0.477757	319.972	465.228	512.166	495.923	108.997	Pyrroline-5-carboxylate reductase 2 (P5C reductase 2) (P5CR 2) (EC 1.5.1.2)	Pycr2	Mus musculus (Mouse)	320
Q9WU28|PFD5_MOUSE	4793.15	5585.83	8145.34	223.576	134.174	245.982	3135.67	4363.57	1767.41	3540.37	4333.29	4618.45	Prefoldin subunit 5 (EIG-1) (Myc modulator 1) (c-Myc-binding protein Mm-1)	Pfdn5 Eig1 Mm1 Pfd5	Mus musculus (Mouse)	154
Q9D1Q6|ERP44_MOUSE	5047.73	4986.77	4823.71	11157.2	9139.24	8521.8	8966.6	9539.69	8644.84	3845.07	3828.39	3791.87	Endoplasmic reticulum resident protein 44 (ER protein 44) (ERp44) (Thioredoxin domain-containing protein 4)	Erp44 Kiaa0573 Txndc4	Mus musculus (Mouse)	406
Q9D1G5|LRC57_MOUSE	6021.62	4731.69	5349.57	3095.98	1989	2215.57	2378.41	2910.09	3207.72	3998.92	4881.38	4599.23	Leucine-rich repeat-containing protein 57	Lrrc57	Mus musculus (Mouse)	239
Q8BSK8|KS6B1_MOUSE	480.869	2829.73	755.753	197.575	1.84324	468.471	428.807	483.803	119.088	307.172	471.021	336.031	Ribosomal protein S6 kinase beta-1 (S6K-beta-1) (S6K1) (EC 2.7.11.1) (70 kDa ribosomal protein S6 kinase 1) (P70S6K1) (p70-S6K 1) (Ribosomal protein S6 kinase I) (S6K) (p70 ribosomal S6 kinase alpha) (p70 S6 kinase alpha) (p70 S6K-alpha) (p70 S6KA)	Rps6kb1	Mus musculus (Mouse)	525
Q9Z1D1|EIF3G_MOUSE	8397.41	11592.5	9536.03	4199.87	5732.43	5666.57	5884.8	5233.72	6883.1	4532.76	11174	9043.59	Eukaryotic translation initiation factor 3 subunit G (eIF3g) (Eukaryotic translation initiation factor 3 RNA-binding subunit) (eIF-3 RNA-binding subunit) (Eukaryotic translation initiation factor 3 subunit 4) (eIF-3-delta) (eIF3 p42) (eIF3 p44)	Eif3g Eif3p42 Eif3s4	Mus musculus (Mouse)	320
Q8BL99|DOP1_MOUSE	5649.98	5723.72	1851.66	21619.8	21269	21402.2	17561.3	17575	64.7824	31147.7	29639.3	29760.9	Protein dopey-1	Dop1a D9Ertd809e Dopey1	Mus musculus (Mouse)	2399
B2RRE7|OTUD4_MOUSE	1097.85	1001.32	1245.04	897.548	538.286	1223.3	485.142	905.848	1033.91	918.612	1032.38	949.363	OTU domain-containing protein 4 (EC 3.4.19.12)	Otud4 Kiaa1046	Mus musculus (Mouse)	1107
Q9D0M0|EXOS7_MOUSE	27.283	11.8354	22.3353	515.768	265.586	431.247	372.599	235.641	18.8413	853.272	477.352	222.801	Exosome complex exonuclease RRP42 (Exosome component 7) (Ribosomal RNA-processing protein 42)	Exosc7 Rrp42	Mus musculus (Mouse)	291
Q9D023|MPC2_MOUSE	7236.05	7508.76	7686.62	3242.86	3807.78	3603.63	50246.6	49261.6	40853.2	60384	60831.7	60896	Mitochondrial pyruvate carrier 2 (Brain protein 44)	Mpc2 Brp44	Mus musculus (Mouse)	127
Q05186|RCN1_MOUSE	900.702	510.603	421.736	3567.13	2922.28	4685.35	213.244	702.979	334.448	127.316	344.001	306.234	Reticulocalbin-1	Rcn1 Rca1 Rcn	Mus musculus (Mouse)	325
Q922V4|PLRG1_MOUSE	27.283	11.8354	22.3353	141.953	196.546	210.172	584.662	771.562	851.784	745.388	405.367	376.324	Pleiotropic regulator 1	Plrg1	Mus musculus (Mouse)	513
Q9R269|PEPL_MOUSE	27.283	11.8354	88.7347	312.339	328.325	448.17	1134.82	374.451	1294.47	254.046	276.152	183.801	Periplakin	Ppl	Mus musculus (Mouse)	1755
P35585|AP1M1_MOUSE	459.829	170.223	22.3353	6663.37	6751.81	6545.82	1366.71	1419.65	1472.66	764.195	770.708	489.588	AP-1 complex subunit mu-1 (AP-mu chain family member mu1A) (Adaptor protein complex AP-1 subunit mu-1) (Adaptor-related protein complex 1 subunit mu-1) (Clathrin assembly protein complex 1 mu-1 medium chain 1) (Clathrin coat assembly protein AP47) (Clathrin coat-associated protein AP47) (Golgi adaptor HA1/AP1 adaptin mu-1 subunit) (Mu-adaptin 1) (Mu1A-adaptin)	Ap1m1 Cltnm	Mus musculus (Mouse)	423
P35486|ODPA_MOUSE	1.37304e+06	1.41035e+06	1.26097e+06	472227	495330	510905	457168	472344	501467	814618	788240	845829	Pyruvate dehydrogenase E1 component subunit alpha, somatic form, mitochondrial (EC 1.2.4.1) (PDHE1-A type I)	Pdha1 Pdha-1	Mus musculus (Mouse)	390
Q9CSU0|RPR1B_MOUSE	27.283	11.8354	22.3353	569.154	877.362	695.505	1145.29	1144.31	934.543	558.842	534.887	455.052	Regulation of nuclear pre-mRNA domain-containing protein 1B (Cell cycle-related and expression-elevated protein in tumor)	Rprd1b Crept	Mus musculus (Mouse)	326
P03976|KV2A5_MOUSE	285.803	674.787	559.087	93.5519	82.9938	45.7603	65.8565	58.099	65.6255	351.094	62.9233	81.2771	Ig kappa chain V-II region 17S29.1		Mus musculus (Mouse)	113
Q9D289|TPC6B_MOUSE	2449.29	2190.63	2179.3	247.403	336.344	75.2161	1779.89	1947.84	1351.89	1251.15	1655.46	1595.68	Trafficking protein particle complex subunit 6B (TRAPP complex subunit 6B)	Trappc6b	Mus musculus (Mouse)	158
D3Z4I3|RBM24_MOUSE	1603.59	1800.43	1935.73	43.7551	196.962	111.428	2799.57	1899.12	2796.59	3336.99	3790.86	3163.99	RNA-binding protein 24 (RNA-binding motif protein 24)	Rbm24	Mus musculus (Mouse)	236
Q8BGA9|OXA1L_MOUSE	9433.54	11160.9	12318.1	112.519	323.21	504.216	2949.44	5574.88	3858.21	8914.15	13766.5	12987.8	Mitochondrial inner membrane protein OXA1L (Oxidase assembly 1-like protein) (OXA1-like protein)	Oxa1l	Mus musculus (Mouse)	433
Q8BFQ4|WDR82_MOUSE	758.013	11.8354	22.3353	300.04	291.031	246.838	4103.7	3280.32	711.385	583.126	2641.57	3679.96	WD repeat-containing protein 82	Wdr82 Cdw5	Mus musculus (Mouse)	313
Q9QVP4|MLRA_MOUSE	87.9592	628.746	358.509	13695.8	16094.8	2662.64	15844.8	270.487	16075.8	32.3708	718.182	414.866	Myosin regulatory light chain 2, atrial isoform (MLC-2a) (MLC2a) (Myosin light chain 2a) (Myosin regulatory light chain 7)	Myl7 Mylc2a	Mus musculus (Mouse)	175
E9Q414|APOB_MOUSE	313.259	290.256	186.179	2344.67	1728.22	4146.83	4731.91	3704.42	1486.57	1218.28	1334.02	1501.04	Apolipoprotein B-100 (Apo B-100) [Cleaved into: Apolipoprotein B-48 (Apo B-48)]	Apob	Mus musculus (Mouse)	4505
P28650|PURA1_MOUSE	22124.8	15063.3	20282.9	29144.2	34056.5	33272	47853.4	41736.1	44347.3	36380.7	33243.8	32024	Adenylosuccinate synthetase isozyme 1 (AMPSase 1) (AdSS 1) (EC 6.3.4.4) (Adenylosuccinate synthetase like 1) (Adenylosuccinate synthetase, basic isozyme) (Adenylosuccinate synthetase, muscle isozyme) (M-type adenylosuccinate synthetase) (IMP--aspartate ligase 1)	Adss1 Adssl1	Mus musculus (Mouse)	457
P49442|INPP_MOUSE	2121.24	3237.33	2488.57	3408.9	3665.85	5033.12	3486.07	3641.95	3175.23	1771.41	1613.1	1943.18	Inositol polyphosphate 1-phosphatase (IPP) (IPPase) (EC 3.1.3.57)	Inpp1	Mus musculus (Mouse)	396
Q8VCF0|MAVS_MOUSE	7521.69	3087.31	1825.5	11299.2	13946.4	12357.1	2238.89	804.539	980.751	3500.79	3600.35	822.75	Mitochondrial antiviral-signaling protein (MAVS) (CARD adapter inducing interferon beta) (Cardif) (Interferon beta promoter stimulator protein 1) (IPS-1) (Virus-induced-signaling adapter) (VISA)	Mavs Ips1 Visa	Mus musculus (Mouse)	503
P42232|STA5B_MOUSE	1266.38	138.346	902.499	939.445	582.701	746.761	929.766	1033.72	819.101	1383.28	1855.59	1858.78	Signal transducer and activator of transcription 5B	Stat5b	Mus musculus (Mouse)	786
Q3UMF0|COBL1_MOUSE	5515.57	6646.07	7339.59	5105.45	5230.79	6269.78	4139.46	4507.08	4591.94	4780.76	5193.8	4458.33	Cordon-bleu protein-like 1 (Cobl-related protein 1)	Cobll1 Coblr1 Kiaa0977	Mus musculus (Mouse)	1273
Q61598|GDIB_MOUSE	111990	99069.2	102665	34799.8	34625.3	36092.1	49216.5	45612.6	49498.9	52516.2	57407.2	56186.6	Rab GDP dissociation inhibitor beta (Rab GDI beta) (GDI-3) (Guanosine diphosphate dissociation inhibitor 2) (GDI-2)	Gdi2 Gdi3	Mus musculus (Mouse)	445
Q91V76|CK054_MOUSE	27.283	11.8354	22.3353	120.553	117.748	127.192	524.617	93.2924	441.007	49.4092	91.5358	139.664	Ester hydrolase C11orf54 homolog (EC 3.1.-.-)		Mus musculus (Mouse)	315
Q8C0E3|TRI47_MOUSE	302.941	108.469	691.795	724.721	712.007	1286.08	595.78	570.777	145.351	904.489	1385.33	756.767	E3 ubiquitin-protein ligase TRIM47 (EC 2.3.2.27) (Tripartite motif-containing protein 47)	Trim47	Mus musculus (Mouse)	641
P63038|CH60_MOUSE	514466	630883	657490	406937	417184	427297	318466	379008	346821	324124	364356	365275	60 kDa heat shock protein, mitochondrial (EC 5.6.1.7) (60 kDa chaperonin) (Chaperonin 60) (CPN60) (HSP-65) (Heat shock protein 60) (HSP-60) (Hsp60) (Mitochondrial matrix protein P1)	Hspd1 Hsp60	Mus musculus (Mouse)	573
O09118|NET1_MOUSE	590.601	11.8354	214.481	464.758	93.3434	695.581	212.194	469.316	74.764	91.876	115.382	165.61	Netrin-1	Ntn1	Mus musculus (Mouse)	604
Q99N89|RM43_MOUSE	7284.14	6888.74	7464.5	84.8286	179.696	138.529	1787.77	3643.28	3835.68	6278.8	8021.47	8253.99	39S ribosomal protein L43, mitochondrial (L43mt) (MRP-L43) (Mitochondrial ribosomal protein bMRP36a)	Mrpl43	Mus musculus (Mouse)	183
Q6P4S6|SIK3_MOUSE	1351.3	1036.96	1185.59	685.054	1347.09	1001.92	1263.34	1393.8	1603.01	1741.37	2515.27	1818.36	Serine/threonine-protein kinase SIK3 (EC 2.7.11.1) (Salt-inducible kinase 3) (SIK-3) (Serine/threonine-protein kinase QSK)	Sik3 Kiaa0999 Qsk	Mus musculus (Mouse)	1311
Q91V92|ACLY_MOUSE	2763.9	5105.63	1720.54	252.504	2330	1842.58	2486.91	2012.16	2691.32	924.537	1868.59	1302.59	ATP-citrate synthase (EC 2.3.3.8) (ATP-citrate (pro-S-)-lyase) (Citrate cleavage enzyme)	Acly	Mus musculus (Mouse)	1091
P09581|CSF1R_MOUSE	521.917	11.8354	22.3353	626.343	663.896	624.133	271.436	262.183	116.682	188.768	303.102	94.8456	Macrophage colony-stimulating factor 1 receptor (CSF-1 receptor) (CSF-1-R) (CSF-1R) (M-CSF-R) (EC 2.7.10.1) (Proto-oncogene c-Fms) (CD antigen CD115)	Csf1r Csfmr Fms	Mus musculus (Mouse)	977
Q9CZW5|TOM70_MOUSE	7077.38	6172.6	8636.67	16935.7	19557.3	21632.5	16630.8	15611.6	17353.1	18698.4	19598.4	19892	Mitochondrial import receptor subunit TOM70 (Mitochondrial precursor proteins import receptor) (Translocase of outer membrane 70 kDa subunit) (Translocase of outer mitochondrial membrane protein 70)	Tomm70 D16Wsu109e Tomm70a	Mus musculus (Mouse)	611
Q8CGY6|UN45B_MOUSE	10995.7	14211.2	11576.8	10517.7	8677.01	7856.38	10906.3	9882.98	12247	16965.2	17270.7	15913.2	Protein unc-45 homolog B (Unc-45B)	Unc45b Cmya4	Mus musculus (Mouse)	931
P03893|NU2M_MOUSE	27.283	187.695	468.511	714.158	420.374	540.059	2568.71	2404.93	2132.94	164.548	315.866	310.261	NADH-ubiquinone oxidoreductase chain 2 (EC 7.1.1.2) (NADH dehydrogenase subunit 2)	Mtnd2 mt-Nd2 Nd2	Mus musculus (Mouse)	345
P08775|RPB1_MOUSE	27.283	267.469	22.3353	1189.98	1023.02	905.248	216.257	207.462	9.31504	304.922	237.393	368.614	DNA-directed RNA polymerase II subunit RPB1 (RNA polymerase II subunit B1) (EC 2.7.7.6) (DNA-directed RNA polymerase II subunit A) (DNA-directed RNA polymerase III largest subunit)	Polr2a Rpii215 Rpo2-1	Mus musculus (Mouse)	1970
Q8CFE4|SCYL2_MOUSE	27.283	11.8354	22.3353	513.258	1118.04	475.784	594.037	520.281	856.422	613.409	69.86	463.76	SCY1-like protein 2 (Coated vesicle-associated kinase of 104 kDa)	Scyl2 Cvak104 D10Ertd802e	Mus musculus (Mouse)	930
Q9JHK5|PLEK_MOUSE	7276.76	7425.57	6600.75	86.4135	1.84324	61.1356	1092.75	1053.48	1069.11	714.444	912.678	838.57	Pleckstrin	Plek	Mus musculus (Mouse)	350
Q8VCL2|SCO2_MOUSE	7156.68	6204.04	9337.46	2115.73	2789.04	4182.12	4285.2	3049.78	4674.75	4629.66	7040.79	4495.97	Protein SCO2 homolog, mitochondrial	Sco2	Mus musculus (Mouse)	255
Q8BR37|NHLC1_MOUSE	229.976	71.8618	159.361	509.811	925.92	1011.2	873.47	796.298	1068.97	725.048	653.318	760.412	E3 ubiquitin-protein ligase NHLRC1 (EC 2.3.2.27) (Malin) (NHL repeat-containing protein 1) (RING-type E3 ubiquitin transferase NHLRC1)	Nhlrc1 Epm2b	Mus musculus (Mouse)	401
Q9JMH7|NEUR3_MOUSE	611.111	772.005	417.05	170.517	139.748	128.312	206.11	182.968	33.1879	318.643	647.81	601.784	Sialidase-3 (EC 3.2.1.18) (Ganglioside sialidase) (Membrane sialidase) (N-acetyl-alpha-neuraminidase 3)	Neu3	Mus musculus (Mouse)	418
Q8WUR0|CS012_MOUSE	2956.5	2317.13	2784.85	338.826	334.646	350.949	2417.76	1306.16	127.664	2732.84	2589.64	2955.69	Protein C19orf12 homolog		Mus musculus (Mouse)	141
Q65CL1|CTNA3_MOUSE	5143.51	4554.77	4835.13	3227.77	3334.94	1635.65	3042.21	3331.99	4491.98	6361.05	4536.77	6355.5	Catenin alpha-3 (Alpha T-catenin) (Cadherin-associated protein)	Ctnna3 Catna3	Mus musculus (Mouse)	895
Q91WU5|AS3MT_MOUSE	17856.7	16252.7	16340.8	4845.78	4528.72	4507.68	9667.08	8849.48	10090.6	10507	10414.7	10736.9	Arsenite methyltransferase (EC 2.1.1.137) (Methylarsonite methyltransferase) (S-adenosyl-L-methionine:arsenic(III) methyltransferase)	As3mt Cyt19	Mus musculus (Mouse)	376
Q3UCV8|OTUL_MOUSE	27.283	278.382	22.3353	781.524	1356.67	906.128	927.731	543.803	1003.17	310.887	212.802	276.221	Ubiquitin thioesterase otulin (EC 3.4.19.12) (Deubiquitinating enzyme otulin) (OTU domain-containing deubiquitinase with linear linkage specificity) (Ubiquitin thioesterase Gumby)	Otulin Fam105b Gum	Mus musculus (Mouse)	352
Q99JW2|ACY1_MOUSE	26349.6	22923	5762.73	5453.25	3438.15	2465.63	15546.5	15162.3	5544.1	5555.59	5519.92	12159.8	Aminoacylase-1 (ACY-1) (EC 3.5.1.14) (N-acyl-L-amino-acid amidohydrolase)	Acy1	Mus musculus (Mouse)	408
Q9CZR8|EFTS_MOUSE	5290	7174.15	5751.02	19686.2	20722.6	19444.8	30831	27683.5	32992.9	6835.17	7376.09	7463.04	Elongation factor Ts, mitochondrial (EF-Ts) (EF-TsMt)	Tsfm	Mus musculus (Mouse)	324
P48999|LOX5_MOUSE	1210.04	1541.12	934.241	969.82	939.937	399.555	627.503	683.94	546.735	1293.19	1431.38	1322.81	Polyunsaturated fatty acid 5-lipoxygenase (EC 1.13.11.-) (Arachidonate 5-lipoxygenase) (5-LO) (5-lipoxygenase) (EC 1.13.11.34)	Alox5	Mus musculus (Mouse)	674
A6H611|MIPEP_MOUSE	3346.76	5299.33	5370.46	904.379	829.774	531.339	3046.68	3773.48	3270.59	4448.81	2460.17	3611.74	Mitochondrial intermediate peptidase (MIP) (EC 3.4.24.59)	Mipep	Mus musculus (Mouse)	711
O55229|CHKB_MOUSE	3118.84	1267	1075.83	4468.53	2314.29	2712.91	1990.3	1755.71	2191.69	1464.96	1662.25	1906.24	Choline/ethanolamine kinase (Choline kinase beta) (CK) (CKB) (EC 2.7.1.32) (Ethanolamine kinase) (EK) (EC 2.7.1.82) (choline/ethanolamine kinase beta) (CKEKB)	Chkb Chetk Chkl	Mus musculus (Mouse)	394
P55096|ABCD3_MOUSE	304.611	1267.44	896.585	2408.82	2231.78	2061.37	5057.33	5358.97	5304.97	3826.52	2788.62	3769.2	ATP-binding cassette sub-family D member 3 (68 kDa peroxisomal membrane protein) (PMP68) (70 kDa peroxisomal membrane protein) (PMP70)	Abcd3 Pmp70 Pxmp1	Mus musculus (Mouse)	659
P49710|HCLS1_MOUSE	236358	204061	233951	185767	202289	227728	121747	181602	27079.3	267461	277724	285524	Hematopoietic lineage cell-specific protein (Hematopoietic cell-specific LYN substrate 1) (LckBP1)	Hcls1 Hs1	Mus musculus (Mouse)	486
Q3URD3|SLMAP_MOUSE	35844.1	39691.5	41018.3	26042.4	24443.2	24844.9	13127.7	16653.7	19246.1	19213.7	23640.1	20218.7	Sarcolemmal membrane-associated protein (Sarcolemmal-associated protein)	Slmap Kiaa1601 Slap	Mus musculus (Mouse)	845
Q9CZC8|SCRN1_MOUSE	1450.73	1371.8	1615.14	719.881	824.368	1871.59	855.167	509.274	315.941	448.913	747.533	539.191	Secernin-1	Scrn1 Kiaa0193	Mus musculus (Mouse)	414
P97929|BRCA2_MOUSE	2594.54	915.528	587.098	495.657	308.854	345.844	541.435	195.778	325.325	1225.09	2184.64	3746.36	Breast cancer type 2 susceptibility protein homolog (Fanconi anemia group D1 protein homolog)	Brca2 Fancd1	Mus musculus (Mouse)	3329
Q6ZWX6|IF2A_MOUSE	24572.2	16377.5	25422.7	7907.03	7980.87	8359.37	9867.88	8487.69	11195.6	7486.53	8027.26	11462.3	Eukaryotic translation initiation factor 2 subunit 1 (Eukaryotic translation initiation factor 2 subunit alpha) (eIF-2-alpha) (eIF-2A) (eIF-2alpha)	Eif2s1 Eif2a	Mus musculus (Mouse)	315
Q8BTE5|CEBOS_MOUSE	14022.3	9669.96	16188.1	2002.04	216.003	220.292	4676.62	3834.77	4113.64	6911.81	6946.6	6757.34	Protein CEBPZOS	Cebpzos	Mus musculus (Mouse)	80
Q63870|CO7A1_MOUSE	458.38	587.284	668.839	906.633	894.394	1089.89	0.477757	2.93463	9.31504	738.716	739.091	544.651	Collagen alpha-1(VII) chain (Long-chain collagen) (LC collagen)	Col7a1	Mus musculus (Mouse)	2944
Q8BK30|NDUV3_MOUSE	92377.7	81097.4	70186	26057.3	21488.3	27670.1	128638	117487	132472	53928.6	52290.9	52360.2	NADH dehydrogenase [ubiquinone] flavoprotein 3, mitochondrial (Complex I-9kD) (CI-9kD) (NADH-ubiquinone oxidoreductase 9 kDa subunit)	Ndufv3	Mus musculus (Mouse)	104
O89112|LANC1_MOUSE	8094.75	4973.98	3789.08	2420.76	1974.05	268.744	5791.13	2681.5	2619.89	6541.73	5986.69	4831.48	Glutathione S-transferase LANCL1 (EC 2.5.1.18) (40 kDa erythrocyte membrane protein) (p40) (LanC-like protein 1)	Lancl1 Gpr69a	Mus musculus (Mouse)	399
P62814|VATB2_MOUSE	2325.64	3456.06	4094.05	7303.03	7850.19	7765.49	4309.14	3376.47	5382.36	2394.18	2697.9	2904.94	V-type proton ATPase subunit B, brain isoform (V-ATPase subunit B 2) (Endomembrane proton pump 58 kDa subunit) (Vacuolar proton pump subunit B 2)	Atp6v1b2 Atp6b2 Vat2	Mus musculus (Mouse)	511
O54998|FKBP7_MOUSE	1980.83	712.33	1218.4	2271.34	3453.53	2893.62	1677.26	995.71	901.382	263.358	587.088	824.817	Peptidyl-prolyl cis-trans isomerase FKBP7 (PPIase FKBP7) (EC 5.2.1.8) (23 kDa FK506-binding protein) (23 kDa FKBP) (FKBP-23) (FK506-binding protein 7) (FKBP-7) (Rotamase)	Fkbp7 Fkbp23	Mus musculus (Mouse)	218
Q61543|GSLG1_MOUSE	2200.84	2094.46	1727.59	6103.52	5639.91	5187.69	3075.66	3523.57	3744	4482.34	4176.83	3973.33	Golgi apparatus protein 1 (E-selectin ligand 1) (ESL-1) (Selel) (Golgi sialoglycoprotein MG-160)	Glg1 Esl1 Mg160 Selel	Mus musculus (Mouse)	1175
Q9DBS1|TMM43_MOUSE	3097.96	4261.26	4635.06	7984.92	7707.69	8199.72	200.648	1960.41	2397.45	2634.62	1151.79	2573.48	Transmembrane protein 43 (Protein LUMA)	Tmem43	Mus musculus (Mouse)	400
Q8VEE4|RFA1_MOUSE	27.283	11.8354	22.3353	965.712	1151.98	854.06	837.499	724.622	593.292	205.498	104.895	275.025	Replication protein A 70 kDa DNA-binding subunit (RP-A p70) (Replication factor A protein 1) (RF-A protein 1)	Rpa1	Mus musculus (Mouse)	623
O54692|ZW10_MOUSE	435.451	209.673	232.008	2000.83	2181.49	2954.93	377.312	168.264	1913.96	964.523	1268.67	939.354	Centromere/kinetochore protein zw10 homolog	Zw10	Mus musculus (Mouse)	779
Q4VBE8|WDR18_MOUSE	692.15	323.239	338.459	159.435	79.3269	62.3747	251.189	347.504	9.31504	261.439	213.471	202.12	WD repeat-containing protein 18	Wdr18	Mus musculus (Mouse)	431
Q9CYZ2|TPD54_MOUSE	8561.26	7680.7	7591.1	12334.1	12076.7	11565.1	1138.89	3793.72	3438.65	3599.45	3413.4	3491.87	Tumor protein D54 (Tumor protein D52-like 2)	Tpd52l2	Mus musculus (Mouse)	220
Q7TMF3|NDUAC_MOUSE	141511	137868	159914	127951	135706	163472	122009	112156	135368	165815	208798	194268	NADH dehydrogenase [ubiquinone] 1 alpha subcomplex subunit 12 (Complex I-B17.2) (CI-B17.2) (CIB17.2) (NADH-ubiquinone oxidoreductase subunit B17.2)	Ndufa12	Mus musculus (Mouse)	145
Q8K354|CBR3_MOUSE	905.087	1063.57	172.039	712.319	459.245	341.646	466.445	763.529	559.482	543.678	446.122	427.331	Carbonyl reductase [NADPH] 3 (EC 1.1.1.184) (NADPH-dependent carbonyl reductase 3)	Cbr3	Mus musculus (Mouse)	277
Q8BGK2|ARHL1_MOUSE	61655.2	62263.6	62806.5	65308.4	78514.2	83534.3	50832.6	46858	54222.8	49147.9	65856.7	65125.6	[Protein ADP-ribosylarginine] hydrolase-like protein 1 (EC 3.2.-.-) (ADP-ribosylhydrolase 2)	Adprhl1 Arh2	Mus musculus (Mouse)	353
O70305|ATX2_MOUSE	176.379	678.049	1819.54	1445.48	1406.75	1806.76	1715.68	1478.69	2221.15	795.355	990.84	1425.96	Ataxin-2 (Spinocerebellar ataxia type 2 protein homolog)	Atxn2 Atx2 Sca2	Mus musculus (Mouse)	1285
Q9CX60|LBH_MOUSE	27.283	11.8354	22.3353	3176.96	2770.7	3436.2	3329.9	3627.46	4382.58	749.403	777.597	1301.08	Protein LBH (Limb bud and heart-expressed protein)	Lbh	Mus musculus (Mouse)	105
Q8K2I1|FNTB_MOUSE	795.477	230.404	140.082	863.07	874.625	1623.64	1401.2	231.374	1162.69	288.367	1132.86	1055.22	Protein farnesyltransferase subunit beta (FTase-beta) (EC 2.5.1.58) (CAAX farnesyltransferase subunit beta) (Ras proteins prenyltransferase subunit beta)	Fntb	Mus musculus (Mouse)	437
P70297|STAM1_MOUSE	145.784	420.219	626.254	423.224	1376.79	486.49	336.819	194.19	9.31504	1305.94	765.176	693.115	Signal transducing adapter molecule 1 (STAM-1)	Stam Stam1	Mus musculus (Mouse)	548
Q91YP2|NEUL_MOUSE	5707.06	5965.77	5428.03	5230.68	4738.18	4820.85	1712.67	2809.94	1942.48	3509.64	4529.74	3725.99	Neurolysin, mitochondrial (EC 3.4.24.16) (Microsomal endopeptidase) (MEP) (Mitochondrial oligopeptidase M) (Neurotensin endopeptidase)	Nln	Mus musculus (Mouse)	704
Q8BTX9|HSDL1_MOUSE	2887.1	3324.11	1717.64	466.128	1185.41	518.021	2891.34	2443.13	2292.32	2724.66	3461.93	3290.79	Inactive hydroxysteroid dehydrogenase-like protein 1	Hsdl1	Mus musculus (Mouse)	330
O35099|M3K5_MOUSE	27.283	143.018	22.3353	280.746	311.943	299.79	247.581	220.602	296.606	288.47	192.566	280.537	Mitogen-activated protein kinase kinase kinase 5 (EC 2.7.11.25) (Apoptosis signal-regulating kinase 1) (ASK-1) (MAPK/ERK kinase kinase 5) (MEK kinase 5) (MEKK 5)	Map3k5 Ask1 Mekk5	Mus musculus (Mouse)	1380
Q6NVE8|WDR44_MOUSE	893.168	370.245	1415.52	2175.92	847.973	1594.35	1408.7	1092.43	1684.22	93.9745	303.368	76.2412	WD repeat-containing protein 44 (Rabphilin-11)	Wdr44	Mus musculus (Mouse)	915
Q8K199|COXM2_MOUSE	12786.6	17048.5	16760.5	1295.91	2690.04	2110.58	13492.7	13585.3	15061	10723.4	11700.6	10304.1	COX assembly mitochondrial protein 2 homolog	Cmc2	Mus musculus (Mouse)	79
Q9CXI0|COQ5_MOUSE	39990.6	42307.2	55980.1	42202.2	63849.6	50155.8	45966.2	24782.5	34528	38368.3	39298.7	35921.6	2-methoxy-6-polyprenyl-1,4-benzoquinol methylase, mitochondrial (EC 2.1.1.201) (Ubiquinone biosynthesis methyltransferase COQ5)	Coq5 D5Ertd33e	Mus musculus (Mouse)	327
Q91Z83|MYH7_MOUSE	3416.85	2655.91	3307.04	20988.3	9715.93	10260.8	147.071	568.677	9.31504	12.3283	81.2321	1.36564	Myosin-7 (Myosin heavy chain 7) (Myosin heavy chain slow isoform) (MyHC-slow) (Myosin heavy chain, cardiac muscle beta isoform) (MyHC-beta)	Myh7	Mus musculus (Mouse)	1935
P09528|FRIH_MOUSE	16565.3	14334.9	16383.8	4204.03	4561.24	6275.83	20637.9	22305.7	22577.5	13884.3	18521.1	18020	Ferritin heavy chain (Ferritin H subunit) (EC 1.16.3.1) [Cleaved into: Ferritin heavy chain, N-terminally processed]	Fth1 Fth	Mus musculus (Mouse)	182
Q9D7X3|DUS3_MOUSE	9466.77	11543.1	10651.2	13571.3	10818.2	13923.7	24912.6	24819.4	25563.1	25618.6	26688.7	27399.4	Dual specificity protein phosphatase 3 (EC 3.1.3.16) (EC 3.1.3.48) (T-DSP11) (Vaccinia H1-related phosphatase) (VHR)	Dusp3	Mus musculus (Mouse)	185
Q6PDY2|AEDO_MOUSE	6355.74	5633.39	6543.22	4602.9	4643.22	4233.74	4555.2	4637.03	5081.69	5044.49	5192.55	5318.76	2-aminoethanethiol dioxygenase (EC 1.13.11.19) (Cysteamine dioxygenase)	Ado Gm237	Mus musculus (Mouse)	256
Q91W98|S15A4_MOUSE	27.283	184.553	171.948	1191.54	1193.47	335.338	62.7621	71.081	100.137	12.3283	37.0144	59.5705	Solute carrier family 15 member 4 (Peptide transporter 4) (Peptide/histidine transporter 1)	Slc15a4	Mus musculus (Mouse)	574
B7ZMP1|XPP3_MOUSE	414.234	11.8354	80.8703	901.902	296.896	56.2355	1527.57	5527.12	1685.28	129.526	678.147	151.244	Xaa-Pro aminopeptidase 3 (X-Pro aminopeptidase 3) (EC 3.4.11.9) (Aminopeptidase P3) (APP3)	Xpnpep3	Mus musculus (Mouse)	506
Q9JHU4|DYHC1_MOUSE	27372.4	27015	28447.1	29636.3	28887.1	32215.6	15666.1	15452.5	16689.3	23966.6	25659	24876.1	Cytoplasmic dynein 1 heavy chain 1 (Cytoplasmic dynein heavy chain 1) (Dynein heavy chain, cytosolic)	Dync1h1 Dhc1 Dnch1 Dnchc1 Dyhc	Mus musculus (Mouse)	4644
Q9EPC1|PARVA_MOUSE	35660.1	11996.6	32413.7	18254.2	7431.88	19125.4	8510.34	6946.24	40128.4	13496.9	16477.8	12874.6	Alpha-parvin (Actopaxin)	Parva Actp MNCb-0301	Mus musculus (Mouse)	372
P55284|CADH5_MOUSE	6416.73	4045.9	1951.18	3246.28	1075.02	1185.87	2003.15	1665.28	1805.1	2716.69	1585.31	2013.34	Cadherin-5 (Vascular endothelial cadherin) (VE-cadherin) (CD antigen CD144)	Cdh5	Mus musculus (Mouse)	784
Q9JIX8|ACINU_MOUSE	2659.63	578.656	345.151	313.203	568.718	461.049	1362.67	635.332	1669.29	1687.09	3126.97	665.161	Apoptotic chromatin condensation inducer in the nucleus (Acinus)	Acin1 Acinus	Mus musculus (Mouse)	1338
Q9D5V6|SYAP1_MOUSE	2659.79	1657.72	2437.27	2463.99	2085.31	2148.08	1432.47	1220.66	769.566	1379.18	1622.94	1632.41	Synapse-associated protein 1 (BSD domain-containing signal transducer and Akt interactor protein) (BSTA)	Syap1	Mus musculus (Mouse)	365
P56135|ATPK_MOUSE	162131	142098	156348	48505.4	48829.5	49374.3	222931	227651	159594	436920	432561	441344	ATP synthase subunit f, mitochondrial (ATP synthase membrane subunit f)	Atp5mf Atp5j2	Mus musculus (Mouse)	88
Q8K2V6|IPO11_MOUSE	567.47	190.694	300.36	805.091	578.439	678.303	347.26	368.615	312.394	345.635	361.017	264.153	Importin-11 (Imp11) (Ran-binding protein 11) (RanBP11)	Ipo11 Ranbp11	Mus musculus (Mouse)	975
Q99M01|SYFM_MOUSE	6424.72	4507.03	5882.68	2599.34	2519.68	2651.99	4484.04	3080.98	7015.15	6998.63	6901.65	4044.21	Phenylalanine--tRNA ligase, mitochondrial (EC 6.1.1.20) (Phenylalanyl-tRNA synthetase) (PheRS)	Fars2 Fars1	Mus musculus (Mouse)	451
Q99J47|DRS7B_MOUSE	534.398	176.606	22.3353	191.392	360.844	521.143	1904.62	3076.09	1696.71	486.618	418.467	544.455	Dehydrogenase/reductase SDR family member 7B (EC 1.1.-.-) (Short-chain dehydrogenase/reductase family 32C member 1)	Dhrs7b Sdr32c1	Mus musculus (Mouse)	323
Q9CZP0|UFSP1_MOUSE	27.283	11.8354	22.3353	332.493	446.08	243.039	1126.57	971.152	1189.78	380.225	116.143	97.8468	Ufm1-specific protease 1 (UfSP1) (EC 3.4.22.-)	Ufsp1 D5Ertd655e	Mus musculus (Mouse)	217
Q8R1F1|NIBA2_MOUSE	2259.78	2345.89	2177.75	4497.45	5452.57	4701.18	1392.7	1717.95	1261.13	1071.73	1762.59	2279.3	Protein Niban 2 (Meg-3) (Niban-like protein 1) (Protein FAM129B)	Niban2 Fam129b	Mus musculus (Mouse)	749
P48758|CBR1_MOUSE	7996.74	6478.46	6995.25	17935.2	21109.8	19555.9	18622.8	17099.9	20968.4	11948.8	9349.51	11171.8	Carbonyl reductase [NADPH] 1 (EC 1.1.1.184) (15-hydroxyprostaglandin dehydrogenase [NADP(+)]) (EC 1.1.1.196) (EC 1.1.1.197) (20-beta-hydroxysteroid dehydrogenase) (NADPH-dependent carbonyl reductase 1) (Prostaglandin 9-ketoreductase) (PG-9-KR) (Prostaglandin-E(2) 9-reductase) (EC 1.1.1.189)	Cbr1 Cbr	Mus musculus (Mouse)	277
Q9JI90|RNF14_MOUSE	197.209	503.982	22.3353	322.597	301.759	614.291	1299	1064.45	1318.03	561.162	1009.43	805.018	E3 ubiquitin-protein ligase RNF14 (EC 2.3.2.31) (Androgen receptor-associated protein 54) (Protein Triad2) (RING finger protein 14)	Rnf14 Ara54 Triad2	Mus musculus (Mouse)	485
Q6NZB0|DNJC8_MOUSE	4292.79	3058.22	2302.83	901.035	1217.67	662.354	2110.38	2612.71	2580.89	2299.74	3279.38	2548.64	DnaJ homolog subfamily C member 8	Dnajc8	Mus musculus (Mouse)	253
Q9DCS3|MECR_MOUSE	33794.1	29587	36043.3	5789.61	5257.05	5889.94	12146.1	17367	16766.1	19998.4	17052.5	20086.2	Enoyl-[acyl-carrier-protein] reductase, mitochondrial (EC 1.3.1.104) (2-enoyl thioester reductase) (Nuclear receptor-binding factor 1) (NRBF-1)	Mecr Nrbf1	Mus musculus (Mouse)	373
Q9CPY7|AMPL_MOUSE	49823.6	41756.3	47929.6	40310.8	43084.8	42208	22690.8	24161.4	24747.3	33402.9	37136.8	35692.9	Cytosol aminopeptidase (EC 3.4.11.1) (Leucine aminopeptidase 3) (LAP-3) (Leucyl aminopeptidase) (Proline aminopeptidase) (EC 3.4.11.5) (Prolyl aminopeptidase)	Lap3 Lapep	Mus musculus (Mouse)	519
Q9DCJ9|NPL_MOUSE	741.1	1178.04	22.3353	486.911	90.1466	142.944	932.334	95.9907	9.31504	536.671	532.318	235.003	N-acetylneuraminate lyase (NALase) (EC 4.1.3.3) (N-acetylneuraminate pyruvate-lyase) (N-acetylneuraminic acid aldolase) (Sialate lyase) (Sialate-pyruvate lyase) (Sialic acid aldolase) (Sialic acid lyase)	Npl	Mus musculus (Mouse)	320
P62700|YPEL5_MOUSE	27.283	68.8669	22.3353	221.733	211.161	242.548	118.845	157.874	128.906	107.5	101.4	81.7641	Protein yippee-like 5	Ypel5	Mus musculus (Mouse)	121
Q9Z172|SUMO3_MOUSE	4687.99	3661.34	3856.09	3481.3	3722.13	3614.36	1863.46	3550.17	1831.25	2375.92	4113.73	2529.12	Small ubiquitin-related modifier 3 (SUMO-3) (SMT3 homolog 1) (Ubiquitin-like protein SMT3A) (Smt3A)	Sumo3 Smt3a Smt3h1	Mus musculus (Mouse)	110
Q78JE5|FBX22_MOUSE	2849.56	3098.02	2639.21	1431.11	679.325	948.449	725.259	966.281	1534.68	1759.14	1730.86	1693.25	F-box only protein 22	Fbxo22 Fbx22	Mus musculus (Mouse)	402
Q3THE2|ML12B_MOUSE	431.513	841.463	309.99	242.734	269.926	1748.06	447.625	199.393	77.009	816.163	610.612	603.421	Myosin regulatory light chain 12B (Myosin regulatory light chain 2-B, smooth muscle isoform) (Myosin regulatory light chain 20 kDa) (MLC20) (Myosin regulatory light chain MRLC2)	Myl12b Mrlc2 Mylc2b	Mus musculus (Mouse)	172
Q60590|A1AG1_MOUSE	6149.25	6333.08	6358.17	7163.69	7328.66	7329.91	2420.81	2425.36	105.368	4866.82	4783.99	4536.01	Alpha-1-acid glycoprotein 1 (AGP 1) (Orosomucoid-1) (OMD 1)	Orm1 Agp1 Orm-1	Mus musculus (Mouse)	207
D3YXK2|SAFB1_MOUSE	537.896	856.846	875.114	1426.91	563.149	1222.86	868.812	733.676	1213.13	993.612	662.739	737.432	Scaffold attachment factor B1 (SAF-B1)	Safb Safb1	Mus musculus (Mouse)	937
Q8VIK2|M17L2_MOUSE	27.283	11.8354	22.3353	137.548	198.891	197.002	181.149	140.726	189.258	28.0806	113.268	52.633	Mpv17-like protein 2	Mpv17l2 Fksg24	Mus musculus (Mouse)	200
Q9JLT4|TRXR2_MOUSE	2796.2	1047.98	1380.28	2545.13	2792.56	3017.11	896.752	973.43	1556.61	858.212	1274.72	2339.27	Thioredoxin reductase 2, mitochondrial (EC 1.8.1.9) (Thioredoxin reductase TR3)	Txnrd2 Trxr2	Mus musculus (Mouse)	524
Q91WK1|SPRY4_MOUSE	7098.3	7956.3	8122.61	6.88867	1.84324	11.4249	9609.26	9627.67	8845.23	9711.1	8985.14	10049.9	SPRY domain-containing protein 4	Spryd4	Mus musculus (Mouse)	207
P18826|KPB1_MOUSE	27.283	11.8354	242.691	421.898	384.829	446.067	2100.65	2362.27	2581.75	1515.73	1376.39	1821.36	Phosphorylase b kinase regulatory subunit alpha, skeletal muscle isoform (Phosphorylase kinase alpha M subunit)	Phka1	Mus musculus (Mouse)	1241
O35343|IMA3_MOUSE	27.283	11.8354	22.3353	393.867	395.06	361.326	3274.3	3448.44	2065.68	798.894	1078.22	776.306	Importin subunit alpha-3 (Importin alpha Q1) (Qip1) (Karyopherin subunit alpha-4)	Kpna4 Qip1	Mus musculus (Mouse)	521
P24547|IMDH2_MOUSE	603.139	474.507	646.54	5110.84	5366.33	6425.71	1710.43	2300.91	5654.55	1532.15	2303.52	7786.28	Inosine-5'-monophosphate dehydrogenase 2 (IMP dehydrogenase 2) (IMPD 2) (IMPDH 2) (EC 1.1.1.205) (IMPDH-II)	Impdh2	Mus musculus (Mouse)	514
Q9CWW6|PIN4_MOUSE	2445.99	2631.18	3096.59	1303.65	1432.11	1459.36	1644.67	2085.18	862.048	1885.21	2165.42	2029.54	Peptidyl-prolyl cis-trans isomerase NIMA-interacting 4 (EC 5.2.1.8) (Parvulin-14) (Par14) (Peptidyl-prolyl cis-trans isomerase Pin4) (PPIase Pin4) (Rotamase Pin4)	Pin4	Mus musculus (Mouse)	131
P15208|INSR_MOUSE	1796.07	2682.15	2279.15	2266.96	2457.86	2029.95	1342.62	6338.87	1479.73	2364.48	2098.17	1382.85	Insulin receptor (IR) (EC 2.7.10.1) (CD antigen CD220) [Cleaved into: Insulin receptor subunit alpha; Insulin receptor subunit beta]	Insr	Mus musculus (Mouse)	1372
P18531|HVM60_MOUSE	268.841	11.8354	22.3353	309.932	405.302	330.459	280.027	2014.26	181.326	100.457	13.3543	377.964	Ig heavy chain V region 3-6 (Ig heavy chain V region M315)	Ighv3-6 Gm16932	Mus musculus (Mouse)	116
Q6ZWY3|RS27L_MOUSE	5836.28	5914.28	5580.74	8546.92	8448.25	8646.6	1239.28	1623.79	165.716	94.1501	3188.51	2760.42	40S ribosomal protein S27-like	Rps27l	Mus musculus (Mouse)	84
P57776|EF1D_MOUSE	65861.3	58517.3	63978.4	50898.7	49093.9	56879.6	43658.1	50535.1	49113.3	37776.8	42829.8	41781.3	Elongation factor 1-delta (EF-1-delta)	Eef1d	Mus musculus (Mouse)	281
Q62383|SPT6H_MOUSE	1851.9	1862.47	2062.31	396.434	1183.27	959.154	1370.13	1600.9	9.31504	905.328	1187.37	1182.76	Transcription elongation factor SPT6	Supt6h Kiaa0162 Supt6	Mus musculus (Mouse)	1726
Q99MR8|MCCA_MOUSE	117787	106513	107542	55814.7	58833.2	59880.5	54679.2	62036	67307.4	90935.8	91556	93577.4	Methylcrotonoyl-CoA carboxylase subunit alpha, mitochondrial (MCCase subunit alpha) (EC 6.4.1.4) (3-methylcrotonyl-CoA carboxylase 1) (3-methylcrotonyl-CoA carboxylase biotin-containing subunit) (3-methylcrotonyl-CoA:carbon dioxide ligase subunit alpha)	Mccc1 Mcca	Mus musculus (Mouse)	717
Q9CW42|MARC1_MOUSE	3985.36	5269.73	5123.02	3056.29	3244.38	3570.32	2381.35	1936.01	2496.37	3479.21	2996.11	792.454	Mitochondrial amidoxime-reducing component 1 (mARC1) (EC 1.7.-.-) (Molybdenum cofactor sulfurase C-terminal domain-containing protein 1) (MOSC domain-containing protein 1) (Moco sulfurase C-terminal domain-containing protein 1)	Mtarc1 Marc1 Mosc1	Mus musculus (Mouse)	340
Q8CIG8|ANM5_MOUSE	111.762	11.8354	99.2853	413.801	636.441	323.825	1263.73	879.793	385.101	365.108	13.3543	494.534	Protein arginine N-methyltransferase 5 (Prmt5) (EC 2.1.1.320) (Histone-arginine N-methyltransferase PRMT5) (Jak-binding protein 1) (Shk1 kinase-binding protein 1 homolog) (SKB1 homolog)	Prmt5 Jbp1 Skb1	Mus musculus (Mouse)	637
Q99L47|F10A1_MOUSE	42141.5	40142.7	52732.2	24372.2	25673.9	23246.9	23036	25184	25915.2	21956.5	23180	19723.2	Hsc70-interacting protein (Hip) (Protein FAM10A1) (Protein ST13 homolog)	St13 Fam10a1 Hip	Mus musculus (Mouse)	371
Q80W54|FACE1_MOUSE	1088.7	1849.8	1874.54	2168.52	2589.02	3021.14	3969.69	3775.45	1239.95	2851.58	2763.23	3605.57	CAAX prenyl protease 1 homolog (EC 3.4.24.84) (Farnesylated proteins-converting enzyme 1) (FACE-1) (Prenyl protein-specific endoprotease 1) (Zinc metalloproteinase Ste24 homolog)	Zmpste24 Face1	Mus musculus (Mouse)	475
Q91XD7|CREL1_MOUSE	532.609	1788.98	827.382	1616.97	2910.36	2093.94	643.956	757.835	1525.26	1372.67	1222.88	1091.17	Protein disulfide isomerase Creld1 (EC 5.3.4.1) (Cysteine-rich with EGF-like domain protein 1)	Creld1	Mus musculus (Mouse)	420
P26039|TLN1_MOUSE	39443.1	40121.8	38375.6	25697.8	24757	22818.1	14295.3	14212.4	15939.4	16497.9	15508.1	15256.3	Talin-1	Tln1 Tln	Mus musculus (Mouse)	2541
P06745|G6PI_MOUSE	299865	319090	349401	256591	258364	264582	99455.8	99199.4	108792	179120	194599	190021	Glucose-6-phosphate isomerase (GPI) (EC 5.3.1.9) (Autocrine motility factor) (AMF) (Neuroleukin) (NLK) (Phosphoglucose isomerase) (PGI) (Phosphohexose isomerase) (PHI)	Gpi Gpi1	Mus musculus (Mouse)	558
Q8CI32|BAG5_MOUSE	138.253	11.8354	22.3353	1541.82	896.653	1492.24	867.859	760.781	607.746	297.159	201.728	373.937	BAG family molecular chaperone regulator 5 (BAG-5) (Bcl-2-associated athanogene 5)	Bag5	Mus musculus (Mouse)	447
Q60865|CAPR1_MOUSE	27.283	11.8354	85.0152	943.27	1336.02	414.529	2455.33	2968.13	1513.27	297.923	470.491	257.528	Caprin-1 (Cytoplasmic activation- and proliferation-associated protein 1) (GPI-anchored membrane protein 1) (GPI-anchored protein p137) (GPI-p137) (p137GPI) (Membrane component chromosome 11 surface marker 1) (RNA granule protein 105)	Caprin1 Gpiap Gpiap1 Gpip137 M11s1 Rng105 G5E5	Mus musculus (Mouse)	707
Q69ZR2|HECD1_MOUSE	1904.15	4740.14	2942.54	1401.55	1949.75	2103.78	1926.09	2061.8	2545.69	3105.52	3570.98	2927.26	E3 ubiquitin-protein ligase HECTD1 (EC 2.3.2.26) (HECT domain-containing protein 1) (HECT-type E3 ubiquitin transferase HECTD1) (Protein open mind)	Hectd1 Kiaa1131 Opm	Mus musculus (Mouse)	2618
Q62176|RBM38_MOUSE	1603.59	1800.43	1935.73	43.7551	196.962	111.428	2799.57	1899.12	2796.59	3336.99	3790.86	3163.99	RNA-binding protein 38 (RNA-binding motif protein 38) (RNA-binding region-containing protein 1) (ssDNA-binding protein SEB4)	Rbm38 Rnpc1 Seb4 Seb4l	Mus musculus (Mouse)	237
Q7TNU7|LETM2_MOUSE	704.306	483.74	892.86	6.88867	1.84324	169.327	592.344	581.632	642.614	1150.34	1077	1336.13	LETM1 domain-containing protein LETM2, mitochondrial (LETM1 and EF-hand domain-containing protein 2) (Leucine zipper-EF-hand-containing transmembrane protein 1-like)	Letm2	Mus musculus (Mouse)	480
Q9D8H7|OMA1_MOUSE	998.827	864.623	236.541	294.629	304.281	95.5213	2454.27	2513.69	3186.37	2571.15	2609.16	2341.5	Metalloendopeptidase OMA1, mitochondrial (EC 3.4.24.-) (Overlapping with the m-AAA protease 1 homolog)	Oma1	Mus musculus (Mouse)	521
Q3UN90|LYRM9_MOUSE	9985.98	12667.8	11742.8	5159.72	7470	7305.77	6211.87	6777.37	7133.44	5781.65	6998.74	6236.76	LYR motif-containing protein 9	Lyrm9	Mus musculus (Mouse)	78
B9EJ80|PDZD8_MOUSE	27.283	11.8354	22.3353	583.714	1029.38	505.109	311.376	876.104	432.137	671.269	520.322	521.558	PDZ domain-containing protein 8	Pdzd8	Mus musculus (Mouse)	1147
Q8BIW1|PRUN1_MOUSE	1367.86	2731.46	2086.82	5279.05	4854.54	4689.5	2757.22	2262.99	3380.88	2721.73	1962.91	1740.73	Exopolyphosphatase PRUNE1 (EC 3.6.1.1) (PRUNEM1)	Prune1 Prune	Mus musculus (Mouse)	454
O35678|MGLL_MOUSE	27.283	11.8354	22.3353	2842.13	2677.71	3215.09	11944.8	12594.6	13329	3813.8	3525.62	4195.73	Monoglyceride lipase (MGL) (EC 3.1.1.23) (Monoacylglycerol lipase) (MAGL)	Mgll	Mus musculus (Mouse)	303
Q8R3F5|FABD_MOUSE	6547.57	4529.65	8743.27	2925.62	2175.39	7181.07	2626.87	4665.74	2138.6	2506.29	7701.4	6827.44	Malonyl-CoA-acyl carrier protein transacylase, mitochondrial (MCT) (EC 2.3.1.39) (Mitochondrial malonyltransferase) ([Acyl-carrier-protein] malonyltransferase)	Mcat Mt	Mus musculus (Mouse)	381
Q7TSF1|DSG1B_MOUSE	891.234	649.14	294.488	6.88867	198.884	37.078	185.159	27.2814	158.841	2508.75	1820.18	1630.76	Desmoglein-1-beta (Dsg1-beta) (Desmoglein-5)	Dsg1b Dsg5	Mus musculus (Mouse)	1060
Q8BH48|UBAP1_MOUSE	27.283	352.986	399.991	1201.5	1140.52	1492.65	941.097	780.363	316.262	213.813	13.3543	1.36564	Ubiquitin-associated protein 1 (UBAP-1)	Ubap1	Mus musculus (Mouse)	502
Q8BMA6|SRP68_MOUSE	1666.09	2644.69	5262.97	3040.72	3423.53	1423.05	744.556	1861.74	1330.32	1675.26	1817.34	1377.74	Signal recognition particle subunit SRP68 (SRP68) (Signal recognition particle 68 kDa protein)	Srp68	Mus musculus (Mouse)	625
Q6P1B1|XPP1_MOUSE	10373	9348.49	9459.01	5866.07	5446.24	4836.84	4289.33	4632.5	4965.64	6594.93	6270.39	7008.07	Xaa-Pro aminopeptidase 1 (EC 3.4.11.9) (Aminoacylproline aminopeptidase) (Cytosolic aminopeptidase P) (Soluble aminopeptidase P) (sAmp) (X-Pro aminopeptidase 1) (X-prolyl aminopeptidase 1, soluble)	Xpnpep1	Mus musculus (Mouse)	623
P16330|CN37_MOUSE	27.283	11.8354	22.3353	1125.58	1517.82	1253.17	179.185	289.388	217.409	1153.94	1205.33	1156.82	2',3'-cyclic-nucleotide 3'-phosphodiesterase (CNP) (CNPase) (EC 3.1.4.37)	Cnp Cnp1	Mus musculus (Mouse)	420
Q8BHN3|GANAB_MOUSE	8912.21	9426.69	7633.08	13741.7	9907.7	11060.5	5992.04	7800.44	9271.32	6430.01	5520.8	6071.69	Neutral alpha-glucosidase AB (EC 3.2.1.207) (Alpha-glucosidase 2) (Glucosidase II subunit alpha)	Ganab G2an Kiaa0088	Mus musculus (Mouse)	944
Q811I0|ATPF1_MOUSE	252.035	11.8354	22.3353	8548.09	7751.28	8340.18	10318.8	7169.03	7762.84	6521.65	5685.43	6247.59	ATP synthase mitochondrial F1 complex assembly factor 1	Atpaf1	Mus musculus (Mouse)	324
O70503|DHB12_MOUSE	27.283	11.8354	165.223	2893.78	2905.98	3061.75	7365.31	6734.49	4228.19	2018.53	2618.34	2355.63	Very-long-chain 3-oxoacyl-CoA reductase (EC 1.1.1.330) (17-beta-hydroxysteroid dehydrogenase 12) (17-beta-HSD 12) (3-ketoacyl-CoA reductase) (KAR) (Estradiol 17-beta-dehydrogenase 12) (EC 1.1.1.62) (KIK-I)	Hsd17b12 Kik1	Mus musculus (Mouse)	312
Q9CQL4|RM20_MOUSE	2415.55	4603.32	5504.14	6.88867	71.5572	261.63	3051.46	3363.22	3233.25	4708.37	6639.32	6387.77	39S ribosomal protein L20, mitochondrial (L20mt) (MRP-L20)	Mrpl20	Mus musculus (Mouse)	149
Q99JI1|MSTN1_MOUSE	3455.89	2087.07	3267.76	2578.36	2996.2	2152.14	1357.94	2235.23	1264.14	2278.15	2545.36	2746.33	Musculoskeletal embryonic nuclear protein 1	Mustn1	Mus musculus (Mouse)	82
P36552|HEM6_MOUSE	18683.6	15959.2	17754.1	3360.64	3156.2	3307.65	13151.8	9539.84	10241.1	9661.84	10667.8	10943	Oxygen-dependent coproporphyrinogen-III oxidase, mitochondrial (COX) (Coprogen oxidase) (Coproporphyrinogenase) (EC 1.3.3.3)	Cpox Cpo	Mus musculus (Mouse)	443
O35730|RING1_MOUSE	334.957	1819.56	1731.96	74.1798	142.071	21.8908	48.5081	39.8322	9.31504	79.6138	66.3276	58.8591	E3 ubiquitin-protein ligase RING1 (EC 2.3.2.27) (Polycomb complex protein RING1) (RING finger protein 1) (RING-type E3 ubiquitin transferase RING1) (Transcription repressor Ring1A)	Ring1 Ring1A Rnf1	Mus musculus (Mouse)	406
Q91YL2|RN126_MOUSE	27.283	194.807	212.25	441.549	541.166	362.147	160.74	206.52	97.1448	12.3283	307.227	670.863	E3 ubiquitin-protein ligase RNF126 (EC 2.3.2.27) (RING finger protein 126)	Rnf126	Mus musculus (Mouse)	313
Q571I9|A16A1_MOUSE	2395.61	1803.76	751.847	1153.2	1641.13	875.995	4202.74	976.313	755.518	791.989	1478.09	1150.97	Aldehyde dehydrogenase family 16 member A1	Aldh16a1	Mus musculus (Mouse)	802
Q8VEJ9|VPS4A_MOUSE	27.283	151.495	211.171	1170.7	1282.01	1134.42	1285.12	953.626	1413.36	608.058	719.453	857.83	Vacuolar protein sorting-associated protein 4A (EC 3.6.4.6)	Vps4a	Mus musculus (Mouse)	437
P62996|TRA2B_MOUSE	584.063	1119.21	1570.28	212.081	911.503	1212.91	252.902	273.365	9.31504	269.671	364.362	361.161	Transformer-2 protein homolog beta (TRA-2 beta) (TRA2-beta) (Silica-induced gene 41 protein) (SIG-41) (Splicing factor, arginine/serine-rich 10) (Transformer-2 protein homolog B)	Tra2b Sfrs10 Silg41	Mus musculus (Mouse)	288
Q80W37|SPN1_MOUSE	534.874	283.97	472.127	81.8428	347.851	521.34	53.5246	295.56	9.31504	172.901	310.366	411.227	Snurportin-1 (RNA U transporter 1)	Snupn Rnut1	Mus musculus (Mouse)	358
O55186|CD59A_MOUSE	1813.47	1871	1276.18	2620.89	2728.2	2834.13	2403.62	2289.83	2356.87	1776.27	1254.12	1584.68	CD59A glycoprotein (MAC-inhibitory protein) (MAC-IP) (Membrane attack complex inhibition factor) (MACIF) (Protectin) (CD antigen CD59)	Cd59a Cd59	Mus musculus (Mouse)	123
P62254|UB2G1_MOUSE	2675.7	2274.31	4415.92	239.56	339.709	11.4249	345.31	525.634	519.963	1898.87	2783.63	2015.21	Ubiquitin-conjugating enzyme E2 G1 (EC 2.3.2.23) (E2 ubiquitin-conjugating enzyme G1) (E217K) (UBC7) (Ubiquitin carrier protein G1) (Ubiquitin-protein ligase G1) [Cleaved into: Ubiquitin-conjugating enzyme E2 G1, N-terminally processed]	Ube2g1 Ube2g	Mus musculus (Mouse)	170
Q9CRT8|XPOT_MOUSE	415.788	126.588	180.62	443.19	344.928	143.396	20.3947	121.616	9.31504	95.0117	182.446	37.3186	Exportin-T (Exportin(tRNA)) (tRNA exportin)	Xpot	Mus musculus (Mouse)	963
P70663|SPRL1_MOUSE	27.283	11.8354	157.909	928.021	915.297	3063	341.793	630.908	160.455	859.154	635.506	545.413	SPARC-like protein 1 (Extracellular matrix protein 2) (Matrix glycoprotein Sc1)	Sparcl1 Ecm2 Sc1	Mus musculus (Mouse)	650
Q9Z2I8|SUCB2_MOUSE	133274	133370	134543	83610.8	83526	90593.8	47484.5	30371.7	52281.9	74341.5	91615.6	78583.7	Succinate--CoA ligase [GDP-forming] subunit beta, mitochondrial (EC 6.2.1.4) (GTP-specific succinyl-CoA synthetase subunit beta) (G-SCS) (GTPSCS) (Succinyl-CoA synthetase beta-G chain) (SCS-betaG)	Suclg2	Mus musculus (Mouse)	433
Q8QZT1|THIL_MOUSE	924943	845110	888331	327073	347253	215252	492276	558555	597359	822723	686368	688724	Acetyl-CoA acetyltransferase, mitochondrial (EC 2.3.1.9) (Acetoacetyl-CoA thiolase)	Acat1	Mus musculus (Mouse)	424
P97789|XRN1_MOUSE	27.283	11.8354	22.3353	242.532	240.41	331.812	108.072	131.708	29.2883	246.621	244.25	168.426	5'-3' exoribonuclease 1 (mXRN1) (EC 3.1.13.-) (Protein Dhm2) (Strand-exchange protein 1 homolog)	Xrn1 Dhm2 Exo Sep1	Mus musculus (Mouse)	1719
P55194|3BP1_MOUSE	27.283	85.9081	113.331	1535.15	1176.12	1117.09	175.407	106.48	99.0545	554.948	628.333	1.36564	SH3 domain-binding protein 1 (3BP-1)	Sh3bp1 3bp1	Mus musculus (Mouse)	680
Q9JJA4|WDR12_MOUSE	1342.74	69.5742	1226.39	463.634	380.522	300.284	736.647	209.603	141.077	657.699	815.774	993.065	Ribosome biogenesis protein WDR12 (WD repeat-containing protein 12)	Wdr12 MNCb-5414	Mus musculus (Mouse)	423
Q9CPV4|GLOD4_MOUSE	53828.5	45651	49136.5	28758	45373.7	45375	30692.9	31573.3	33737.8	39764.6	40385.7	40526.1	Glyoxalase domain-containing protein 4	Glod4	Mus musculus (Mouse)	298
Q8K482|EMIL2_MOUSE	58.2325	11.8354	193.778	356.268	523.969	396.491	159.115	554.623	346.017	12.3283	269.285	130.252	EMILIN-2 (Basilin) (Elastin microfibril interface-located protein 2) (Elastin microfibril interfacer 2)	Emilin2	Mus musculus (Mouse)	1074
Q8C522|ENDD1_MOUSE	27.283	11.8354	22.3353	176.399	163.428	175.771	884.461	668.961	325.34	270.912	238.83	261.314	Endonuclease domain-containing 1 protein (EC 3.1.30.-)	Endod1 Kiaa0830	Mus musculus (Mouse)	501
Q8K221|ARFP2_MOUSE	1696.05	1818.86	1970.5	1407.74	1299.39	1191.61	1811.24	1625.85	332.624	3039.11	214.754	292.284	Arfaptin-2 (ADP-ribosylation factor-interacting protein 2)	Arfip2	Mus musculus (Mouse)	341
P49817|CAV1_MOUSE	18808.4	19477	21265.2	15386.2	16060.7	20812.8	36262.7	53992.4	27998.5	11830.2	14396.2	15578.4	Caveolin-1	Cav1 Cav	Mus musculus (Mouse)	178
A2ARZ3|FSIP2_MOUSE	130.211	787.595	366.643	1774.19	1990.05	1787.8	1089.51	546.943	9.31504	51.1478	255.049	1.36564	Fibrous sheath-interacting protein 2	Fsip2	Mus musculus (Mouse)	6995
O88271|CFDP1_MOUSE	975.03	830.823	1368.81	3832.79	1572.65	2259.56	1052.46	872.834	639.076	875.587	908.359	1140.02	Craniofacial development protein 1 (27 kDa craniofacial protein) (Bucentaur) (Protein Cp27)	Cfdp1 Bcnt Cfdp Cp27	Mus musculus (Mouse)	295
Q8BKZ9|ODPX_MOUSE	191342	163266	63016.3	93115.6	97427	97915.4	100816	85456	107037	112401	129872	116000	Pyruvate dehydrogenase protein X component, mitochondrial (Dihydrolipoamide dehydrogenase-binding protein of pyruvate dehydrogenase complex) (Lipoyl-containing pyruvate dehydrogenase complex component X)	Pdhx	Mus musculus (Mouse)	501
Q6P3E7|HDA10_MOUSE	496.131	1255.26	1334.59	803.316	839.939	243.707	1140.81	697.636	1169.81	1105.68	977.64	1241.46	Polyamine deacetylase HDAC10 (EC 3.5.1.48) (EC 3.5.1.62) (Histone deacetylase 10) (HD10)	Hdac10	Mus musculus (Mouse)	666
Q3TQB2|FXRD1_MOUSE	1425.97	1009.65	362.185	3362.08	2421.19	2329.86	1050.31	558.828	1583.36	2857.62	2323.23	2605.04	FAD-dependent oxidoreductase domain-containing protein 1 (EC 1.-.-.-)	Foxred1	Mus musculus (Mouse)	487
Q61316|HSP74_MOUSE	102657	104194	103460	69149	75900.5	78371.7	44541.1	44287.5	48777	56588.8	59997.2	55818.5	Heat shock 70 kDa protein 4 (Heat shock 70-related protein APG-2)	Hspa4 Apg2 Hsp110	Mus musculus (Mouse)	841
Q6PD31|TRAK1_MOUSE	1382.5	578.48	290.099	2021.04	2343.33	1911.62	931.387	1543.14	1967.05	1676.57	1016.21	328.245	Trafficking kinesin-binding protein 1 (Protein Milton)	Trak1	Mus musculus (Mouse)	939
Q02788|CO6A2_MOUSE	3387.82	5996.31	6096.7	12589.5	11672.7	12070.7	4436.14	6349.19	2897.65	5666.23	11144.5	7733.51	Collagen alpha-2(VI) chain	Col6a2	Mus musculus (Mouse)	1034
P97872|FMO5_MOUSE	158.714	528.355	526.029	758.817	805.602	1332.61	1608.41	1559.78	1670.21	799.591	1433.47	1218.82	Flavin-containing monooxygenase 5 (FMO 5) (Dimethylaniline monooxygenase [N-oxide-forming] 5) (EC 1.14.13.8) (Dimethylaniline oxidase 5) (Hepatic flavin-containing monooxygenase 5) (NAPDH oxidase) (EC 1.6.3.1)	Fmo5	Mus musculus (Mouse)	533
Q8BH74|NU107_MOUSE	27.283	11.8354	22.3353	653.31	788.015	850.444	170.495	194.339	121.822	302.46	350.522	391.083	Nuclear pore complex protein Nup107 (107 kDa nucleoporin) (Nucleoporin Nup107)	Nup107	Mus musculus (Mouse)	926
P62077|TIM8B_MOUSE	33258.6	40846.7	62361.3	17072.1	21168.7	17109.2	28584.8	11482.4	21031.7	19874.9	18520	10883.8	Mitochondrial import inner membrane translocase subunit Tim8 B (Deafness dystonia protein 2 homolog)	Timm8b Ddp2 Tim8b	Mus musculus (Mouse)	83
Q9CQW2|ARL8B_MOUSE	5854.86	5286.9	5292.16	5563.62	4921.94	5118.56	3561.41	3588.38	5533.81	4504.55	4332.98	4211.86	ADP-ribosylation factor-like protein 8B (ADP-ribosylation factor-like protein 10C) (Novel small G protein indispensable for equal chromosome segregation 1)	Arl8b Arl10c Gie1	Mus musculus (Mouse)	186
Q8R180|ERO1A_MOUSE	5632.27	2324.99	2756.99	2985.79	3638.35	3709.24	1126.49	1707.27	1268.24	1323.24	982.178	5693.91	ERO1-like protein alpha (ERO1-L) (ERO1-L-alpha) (EC 1.8.4.-) (Endoplasmic reticulum oxidoreductase alpha) (Endoplasmic reticulum oxidoreductin-1-like protein) (Oxidoreductin-1-L-alpha)	Ero1a Ero1l	Mus musculus (Mouse)	464
Q9JKS4|LDB3_MOUSE	437903	412979	467952	470089	517767	507614	402078	385086	421239	394582	389511	357458	LIM domain-binding protein 3 (Protein cypher) (Protein oracle) (Z-band alternatively spliced PDZ-motif protein)	Ldb3 Kiaa0613	Mus musculus (Mouse)	723
Q99L04|DHRS1_MOUSE	7831.46	6551.05	5766.73	5346.56	7301.43	6463.33	4576.45	3119.77	4350.69	4713.4	5118.42	6830.47	Dehydrogenase/reductase SDR family member 1 (EC 1.1.-.-)	Dhrs1 D14ertd484e	Mus musculus (Mouse)	313
Q61656|DDX5_MOUSE	114.178	93.1243	112.749	4106.12	11587.8	4639.82	1293.19	1424.5	1192.66	7750.74	6396.45	7057.57	Probable ATP-dependent RNA helicase DDX5 (EC 3.6.4.13) (DEAD box RNA helicase DEAD1) (mDEAD1) (DEAD box protein 5) (RNA helicase p68)	Ddx5 Tnz2	Mus musculus (Mouse)	614
O55074|AKA7A_MOUSE	27.283	11.8354	251.565	49.8516	49.5006	190.203	475.02	440.87	469.558	12.3283	99.6619	106.771	A-kinase anchor protein 7 isoform alpha (AKAP-7 isoform alpha) (A-kinase anchor protein 18) (AKAP-18) (A-kinase anchor protein 9 kDa) (AKAP 9) (Protein kinase A-anchoring protein 7 isoform alpha) (PRKA7 isoform alpha)	Akap7 Akap18	Mus musculus (Mouse)	81
O89051|ITM2B_MOUSE	219.446	190.06	278.672	3425.05	3350.06	3152.92	605.921	939.518	1037.62	605.989	754.588	834.191	Integral membrane protein 2B (Immature BRI2) (imBRI2) (Protein E25B) (Transmembrane protein BRI) (Bri) [Cleaved into: BRI2, membrane form (Mature BRI2) (mBRI2); BRI2 intracellular domain (BRI2 ICD); BRI2C, soluble form; Bri23 peptide (Bri2-23) (ABri23) (C-terminal peptide) (P23 peptide)]	Itm2b	Mus musculus (Mouse)	266
P01865|GCAM_MOUSE	941.617	368.565	576.118	4078.18	4289.66	4509.56	1381.7	1852.51	2000.53	4854.3	4831.33	5057.1	Ig gamma-2A chain C region, membrane-bound form	Igh-1a	Mus musculus (Mouse)	398
Q6A0A2|LAR4B_MOUSE	348.337	161.287	102.958	365.505	538.253	615.175	189.294	323.721	568.627	305.477	379.908	44.3889	La-related protein 4B (La ribonucleoprotein domain family member 4B) (La ribonucleoprotein domain family member 5) (La-related protein 5)	Larp4b D13Wsu64e Kiaa0217 Larp5	Mus musculus (Mouse)	741
Q3TCN2|PLBL2_MOUSE	149.923	11.8354	22.3353	949.679	948.787	890.286	303.235	313.784	131.079	160.107	79.3486	338.392	Putative phospholipase B-like 2 (EC 3.1.1.-) (66.3 kDa protein) (76 kDa protein) (p76) (LAMA-like protein 2) (Lamina ancestor homolog 2) (Phospholipase B domain-containing protein 2) [Cleaved into: Putative phospholipase B-like 2 28 kDa form; Putative phospholipase B-like 2 40 kDa form; Putative phospholipase B-like 2 15 kDa form]	Plbd2	Mus musculus (Mouse)	594
Q8BHG1|NRDC_MOUSE	2305.18	2007.52	1116.67	3386.87	9280.12	7295.02	1273.32	2000.91	2060.3	3824.57	3600.14	2916.01	Nardilysin (EC 3.4.24.61) (N-arginine dibasic convertase) (NRD convertase) (NRD-C) (Nardilysin convertase)	Nrdc Nrd1	Mus musculus (Mouse)	1161
Q9CQ80|VPS25_MOUSE	543.09	704.843	549.953	2002.24	2526.67	2038.46	4784.16	4202.07	5039.35	2282.75	1540.28	1061.28	Vacuolar protein-sorting-associated protein 25 (ESCRT-II complex subunit VPS25)	Vps25 D11Wsu68e	Mus musculus (Mouse)	176
Q8K1J6|TRNT1_MOUSE	3280.13	3495.35	3061.68	6583.6	6252.11	5595.28	4239.83	3904.86	7162.89	3842.3	3736.61	1914.19	CCA tRNA nucleotidyltransferase 1, mitochondrial (EC 2.7.7.72) (mitochondrial tRNA nucleotidyl transferase, CCA-adding) (mt CCA-adding enzyme) (mt tRNA CCA-diphosphorylase) (mt tRNA CCA-pyrophosphorylase) (mt tRNA adenylyltransferase)	Trnt1	Mus musculus (Mouse)	434
E9Q401|RYR2_MOUSE	67389.5	61231.6	63769.9	53787.2	53558.5	56152.9	49153.9	54524	54746.5	78552.1	91742	87487.7	Ryanodine receptor 2 (RYR-2) (RyR2) (Cardiac muscle ryanodine receptor) (Cardiac muscle ryanodine receptor-calcium release channel) (Type 2 ryanodine receptor)	Ryr2	Mus musculus (Mouse)	4966
Q9JM76|ARPC3_MOUSE	33370.5	31823.4	33046.2	22077.1	21950.4	24340.3	10404.7	12461.8	11359.8	18503.3	19079.1	19180.1	Actin-related protein 2/3 complex subunit 3 (Arp2/3 complex 21 kDa subunit) (p21-ARC)	Arpc3	Mus musculus (Mouse)	178
Q9Z0F7|SYUG_MOUSE	1609.46	2754.75	3510.49	6396.2	4575.05	7350.67	4568.5	5937.59	4396.66	3595.27	4496.86	3983.19	Gamma-synuclein (Persyn)	Sncg Persyn	Mus musculus (Mouse)	123
Q8BUK6|HOOK3_MOUSE	2244.94	3466.3	3498.13	3870.36	4588.32	4162.36	2402.08	2705.5	2684.12	3047.89	3329.03	3091.64	Protein Hook homolog 3 (mHK3)	Hook3	Mus musculus (Mouse)	718
Q6WVG3|KCD12_MOUSE	11342	11577.3	10426.1	11369.2	7740.47	9080.76	2914.66	1839.09	1896.42	8153.21	8285.88	8863.55	BTB/POZ domain-containing protein KCTD12 (Pfetin) (Predominantly fetal expressed T1 domain)	Kctd12 Pfet1	Mus musculus (Mouse)	327
Q9DBL7|COASY_MOUSE	2268.02	1348.09	1741.41	1771.17	1933.84	1505.88	3212.13	3132.59	3775.86	2479.46	2910.66	2614.74	Bifunctional coenzyme A synthase (CoA synthase) [Includes: Phosphopantetheine adenylyltransferase (EC 2.7.7.3) (Dephospho-CoA pyrophosphorylase) (Pantetheine-phosphate adenylyltransferase) (PPAT); Dephospho-CoA kinase (DPCK) (EC 2.7.1.24) (Dephosphocoenzyme A kinase) (DPCOAK)]	Coasy Ukr1	Mus musculus (Mouse)	563
P63280|UBC9_MOUSE	2957.42	1280.81	1145.81	671.406	638.811	615.114	3035.83	3255.63	3397.36	4180.4	3421.71	3614.99	SUMO-conjugating enzyme UBC9 (EC 2.3.2.-) (RING-type E3 SUMO transferase UBC9) (SUMO-protein ligase) (Ubiquitin carrier protein 9) (mUBC9) (Ubiquitin carrier protein I) (Ubiquitin-conjugating enzyme E2 I) (Ubiquitin-protein ligase I)	Ube2i Ubc9 Ubce2i Ubce9	Mus musculus (Mouse)	158
Q8CI08|SLAI2_MOUSE	957.817	1660.5	551.564	2263.31	1270.67	503.141	267.909	738.344	264.371	1381.47	958.415	1539.47	SLAIN motif-containing protein 2	Slain2 Kiaa1458	Mus musculus (Mouse)	581
Q64436|ATP4A_MOUSE	4128.38	1716.78	330.41	191.228	429.392	201.704	259.519	1072.27	198.587	1096.82	1070.63	6623.46	Potassium-transporting ATPase alpha chain 1 (EC 7.2.2.19) (Gastric H(+)/K(+) ATPase subunit alpha) (Proton pump)	Atp4a	Mus musculus (Mouse)	1033
Q8C8U0|LIPB1_MOUSE	27.283	11.8354	22.3353	1140.06	607.356	2609.21	531.638	508.156	538.1	102.591	311.431	197.135	Liprin-beta-1 (Protein tyrosine phosphatase receptor type f polypeptide-interacting protein-binding protein 1) (PTPRF-interacting protein-binding protein 1)	Ppfibp1 Kiaa1230	Mus musculus (Mouse)	969
Q9CPR4|RL17_MOUSE	24825.8	20528.5	18202.8	24295.4	25689.2	25352.4	13347.6	11936	11632.1	19146.1	18652.4	18087.3	60S ribosomal protein L17	Rpl17	Mus musculus (Mouse)	184
Q9CWK8|SNX2_MOUSE	9782.31	9716.41	9902.77	4941.13	5916.58	5919.35	5029.2	5378.85	5276.53	7711.21	8617.27	9275.92	Sorting nexin-2	Snx2	Mus musculus (Mouse)	519
P14152|MDHC_MOUSE	709717	779999	788747	521312	534106	499292	917310	950752	989328	953467	963102	965504	Malate dehydrogenase, cytoplasmic (EC 1.1.1.37) (Cytosolic malate dehydrogenase)	Mdh1 Mor2	Mus musculus (Mouse)	334
Q5IRJ6|ZNT9_MOUSE	9477.07	7966.78	9307.79	3495.53	3517.41	1474.77	6467.85	6770.06	7331.39	8327.45	8596.58	10207.8	Zinc transporter 9 (ZnT-9) (GRIP1-associated coactivator 63) (GAC63) (Solute carrier family 30 member 9)	Slc30a9	Mus musculus (Mouse)	567
D3YZP9|CCDC6_MOUSE	101.599	928.292	583.116	750.348	496.352	557.52	322.397	172.323	9.31504	149.76	54.2175	73.5047	Coiled-coil domain-containing protein 6	Ccdc6	Mus musculus (Mouse)	469
Q6P069|SORCN_MOUSE	31822.1	23657	28347.6	23439.8	21945.7	22754	9586.39	7665.04	7905.62	10436.6	11132.9	10306.2	Sorcin	Sri	Mus musculus (Mouse)	198
P35762|CD81_MOUSE	1159.64	701.7	22.3353	31784.2	29260.5	17382	18441.8	17307	16293.1	1958.88	11388.3	4098.67	CD81 antigen (26 kDa cell surface protein TAPA-1) (Target of the antiproliferative antibody 1) (CD antigen CD81)	Cd81 Tapa1	Mus musculus (Mouse)	236
Q7TQF2|FBX10_MOUSE	11956.7	14163.7	13143.3	6.88867	1.84324	11.4249	6349.24	8805.46	9637.46	10707.5	11439.1	10873.5	F-box only protein 10	Fbxo10 Gm634	Mus musculus (Mouse)	950
Q9CQL5|RM18_MOUSE	9566.05	10636.8	11600.5	6552.26	5543.71	6113.13	5247.31	7067.93	7386.88	10527.7	10773	10428	39S ribosomal protein L18, mitochondrial (L18mt) (MRP-L18)	Mrpl18	Mus musculus (Mouse)	180
O88545|CSN6_MOUSE	17885.5	16052	16372.9	3799.92	1416.55	1722.57	8950.75	7379.96	8359.84	10353	10137.6	9965.92	COP9 signalosome complex subunit 6 (SGN6) (Signalosome subunit 6) (JAB1-containing signalosome subunit 6)	Cops6 Csn6	Mus musculus (Mouse)	324
P97930|KTHY_MOUSE	27.283	11.8354	22.3353	846.187	893.679	971.205	420.526	340.874	457.636	278.296	234.309	425.855	Thymidylate kinase (EC 2.7.4.9) (dTMP kinase)	Dtymk Tmk	Mus musculus (Mouse)	212
Q9Z0H4|CELF2_MOUSE	3439.31	3181.04	2220.1	110.896	173.987	142.725	2725.63	3141.21	2810.31	2535.88	2903.69	2622.44	CUGBP Elav-like family member 2 (CELF-2) (Bruno-like protein 3) (CUG triplet repeat RNA-binding protein 2) (CUG-BP2) (CUG-BP- and ETR-3-like factor 2) (ELAV-type RNA-binding protein 3) (ETR-3) (mETR-3) (Neuroblastoma apoptosis-related RNA-binding protein) (mNapor) (RNA-binding protein BRUNOL-3)	Celf2 Cugbp2 Napor	Mus musculus (Mouse)	508
P70302|STIM1_MOUSE	1038.28	909.267	1539.01	1753.67	1945.36	1603.97	619.058	447.395	599.508	716.249	736.962	607.057	Stromal interaction molecule 1	Stim1 Sim	Mus musculus (Mouse)	685
B8ZXI1|QTRT2_MOUSE	323.077	347.511	92.1231	2127.74	3883.17	152.026	293.727	253.664	9.31504	422.821	13.3543	227.651	Queuine tRNA-ribosyltransferase accessory subunit 2 (Queuine tRNA-ribosyltransferase domain-containing protein 1)	Qtrt2 Qtrtd1	Mus musculus (Mouse)	415
P55937|GOGA3_MOUSE	2055.53	1756.08	1206.08	3606.46	3244.5	2670.5	2559.52	2351.12	2535.64	1934.9	1857.08	1371.37	Golgin subfamily A member 3 (Golgin-160) (Male-enhanced antigen 2) (MEA-2)	Golga3 Mea2	Mus musculus (Mouse)	1487
Q71LX4|TLN2_MOUSE	16911.8	11189.5	18179	11885.8	12187.8	12569.1	7877.2	7713.44	2538.9	12108.3	12553.2	13013.5	Talin-2	Tln2	Mus musculus (Mouse)	2375
Q9QZ06|TOLIP_MOUSE	2927.39	3469.08	2257.04	831.287	724.92	294.96	8484.61	7698.44	9049.69	6273.25	7246.68	6653.33	Toll-interacting protein	Tollip	Mus musculus (Mouse)	274
Q3UUI3|THEM4_MOUSE	317.581	911.332	1001.57	6.88867	51.8952	95.596	768.331	1107.51	869.604	994.547	1513.04	1219.73	Acyl-coenzyme A thioesterase THEM4 (Acyl-CoA thioesterase THEM4) (EC 3.1.2.2) (Carboxyl-terminal modulator protein) (Thioesterase superfamily member 4)	Them4 Ctmp	Mus musculus (Mouse)	230
O08582|GTPB1_MOUSE	27.283	175.842	513.249	604.678	310.653	80.6342	997.696	1050.67	9.31504	1574.75	1866.41	1919.45	GTP-binding protein 1 (G-protein 1) (GP-1) (GP1)	Gtpbp1 Gtpbp	Mus musculus (Mouse)	668
P28658|ATX10_MOUSE	5514.35	6050.51	5956.63	6147.13	7914.9	7324.76	2170.53	4238.18	4868.59	5206.34	5489.91	5112.34	Ataxin-10 (Brain protein E46) (Spinocerebellar ataxia type 10 protein homolog)	Atxn10 Sca10	Mus musculus (Mouse)	475
Q8BGD9|IF4B_MOUSE	9019.12	8726.72	12834.9	12285.1	11585.4	12061.3	5950.42	6082.66	6225.56	6197.16	6885.02	6458.67	Eukaryotic translation initiation factor 4B (eIF-4B)	Eif4b	Mus musculus (Mouse)	611
Q9R000|ITBP2_MOUSE	1040.64	1394.11	382.234	5026.45	4644.89	4603.95	3205.62	3353.07	3208.23	2370.57	2549.24	2549.28	Integrin beta-1-binding protein 2 (Melusin)	Itgb1bp2	Mus musculus (Mouse)	350
P58871|TB182_MOUSE	2348.76	1622.13	1774.33	3392.8	3228.73	2875.05	2394.26	1023.72	1405.52	1773.44	1487.59	979.846	182 kDa tankyrase-1-binding protein	Tnks1bp1 Kiaa1741 Tab182	Mus musculus (Mouse)	1720
P51637|CAV3_MOUSE	2341.65	2902.38	2708.15	1517.21	1247.81	1537.05	2254.47	3092.38	2867.31	1077.58	961.648	378.005	Caveolin-3 (M-caveolin)	Cav3	Mus musculus (Mouse)	151
P28653|PGS1_MOUSE	7660.8	6090.98	5586.46	60218.4	54173.3	58287.2	4510.53	4040.22	4922.82	2785.14	3313.54	3333.13	Biglycan (Bone/cartilage proteoglycan I) (PG-S1)	Bgn	Mus musculus (Mouse)	369
Q9ET78|JPH2_MOUSE	29618.9	25114.5	27815.2	28003.4	25902.3	29240.5	15175.3	14514.8	15561	26372.3	26723.4	27492.2	Junctophilin-2 (JP-2) (Junctophilin type 2) [Cleaved into: Junctophilin-2 N-terminal fragment (JP2NT)]	Jph2 Jp2	Mus musculus (Mouse)	696
Q9CQX8|RT36_MOUSE	131994	114346	133206	145323	156853	161723	96936.6	71124.5	102007	115215	108304	113946	28S ribosomal protein S36, mitochondrial (MRP-S36) (S36mt)	Mrps36	Mus musculus (Mouse)	102
P48193|41_MOUSE	3673.24	3683.94	3512.39	3449.26	3330.51	3334.01	3498.82	2294.29	3637.75	807.43	1683.92	2431.67	Protein 4.1 (P4.1) (4.1R) (Band 4.1)	Epb41 Epb4.1 Kiaa4056	Mus musculus (Mouse)	858
Q9JL99|CLC1B_MOUSE	27.283	406.252	347.247	119.935	115.138	107.399	586.402	174.315	223.669	102.835	141.148	75.6021	C-type lectin domain family 1 member B (C-type lectin-like receptor 2) (CLEC-2)	Clec1b Clec2	Mus musculus (Mouse)	229
Q7TQD2|TPPP_MOUSE	393.281	4038.61	1634.86	6.88867	120.222	102.365	2273.32	1968.87	2527.23	3001.95	4253.55	3979.54	Tubulin polymerization-promoting protein (TPPP) (EC 3.6.5.-) (25 kDa brain-specific protein) (TPPP/p25) (p25-alpha)	Tppp	Mus musculus (Mouse)	218
Q9QZD9|EIF3I_MOUSE	16856	18480.2	12178.8	6866.55	7028.03	6183.01	7474	7618.01	9154.9	12501	8774.17	8894.66	Eukaryotic translation initiation factor 3 subunit I (eIF3i) (Eukaryotic translation initiation factor 3 subunit 2) (TGF-beta receptor-interacting protein 1) (TRIP-1) (eIF-3-beta) (eIF3 p36)	Eif3i Eif3s2 Trip1	Mus musculus (Mouse)	325
Q9D8B4|NDUAB_MOUSE	158486	153232	148518	121930	124778	112463	106932	101667	122035	147269	154753	142042	NADH dehydrogenase [ubiquinone] 1 alpha subcomplex subunit 11 (Complex I-B14.7) (CI-B14.7) (NADH-ubiquinone oxidoreductase subunit B14.7)	Ndufa11	Mus musculus (Mouse)	141
Q99P31|HPBP1_MOUSE	1000.78	1260.14	1184.33	1283.23	1134.2	1881.8	2941.54	3096.58	2470.37	1583.94	1555.58	691.522	Hsp70-binding protein 1 (HspBP1) (Heat shock protein-binding protein 1) (Hsp70-interacting protein 1)	Hspbp1 Hspbp	Mus musculus (Mouse)	357
Q8JZN7|MIRO2_MOUSE	6766.12	7548.4	4365.41	8491.56	7112.7	7578.47	4228.48	6356.91	5964.41	9836.91	11162.9	9908.51	Mitochondrial Rho GTPase 2 (MIRO-2) (EC 3.6.5.-) (Ras homolog gene family member T2)	Rhot2 Arht2	Mus musculus (Mouse)	620
Q6P9L6|KIF15_MOUSE	337.469	897.514	544.87	2418.01	1525.19	1788.46	839.481	939.386	9.31504	1282.11	1106.4	1220.99	Kinesin-like protein KIF15 (Kinesin-like protein 2) (Kinesin-like protein 7)	Kif15 Klp2 Knsl7	Mus musculus (Mouse)	1387
Q8K4F5|ABHDB_MOUSE	19176.9	16734.3	16180.2	24010.9	26646.9	27445.7	9829.32	10083.2	9251.72	13555.8	13367.7	15838.4	Protein ABHD11 (EC 3.-.-.-) (Alpha/beta hydrolase domain-containing protein 11) (Abhydrolase domain-containing protein 11) (Williams-Beuren syndrome chromosomal region 21 protein homolog)	Abhd11 Wbscr21	Mus musculus (Mouse)	307
Q6VN19|RBP10_MOUSE	1043.98	1305.61	1097.84	1244.68	791.014	759.09	348.04	578.91	365.34	897.739	724.634	620.417	Ran-binding protein 10 (RanBP10)	Ranbp10 Kiaa1464	Mus musculus (Mouse)	620
Q8CFD4|SNX8_MOUSE	27.283	11.8354	61.7965	218.579	207.599	405.437	308.626	2.93463	222.706	85.3163	79.861	109.836	Sorting nexin-8	Snx8	Mus musculus (Mouse)	459
Q8BFP9|PDK1_MOUSE	23279.8	23715	23700.8	22562.6	20068.7	18840.9	24676.4	23664.4	25204	22910.1	24653	23198.5	[Pyruvate dehydrogenase (acetyl-transferring)] kinase isozyme 1, mitochondrial (EC 2.7.11.2) (Pyruvate dehydrogenase kinase isoform 1) (PDH kinase 1)	Pdk1	Mus musculus (Mouse)	434
Q61247|A2AP_MOUSE	14692.8	17604.4	15805.4	11693	14304.6	12840.6	7589.13	7923.48	9500.73	10581.9	9607.96	10090.5	Alpha-2-antiplasmin (Alpha-2-AP) (Alpha-2-plasmin inhibitor) (Alpha-2-PI) (Serpin F2)	Serpinf2 Pli	Mus musculus (Mouse)	491
Q9JHH9|COPZ2_MOUSE	27.283	698.279	735.392	3030.06	3191.83	4054.78	1494.09	1465.05	1826.34	1206.8	1903.26	2029.76	Coatomer subunit zeta-2 (Zeta-2-coat protein) (Zeta-2 COP)	Copz2	Mus musculus (Mouse)	205
Q70FJ1|AKAP9_MOUSE	5291.89	7691.57	7348.48	9606.15	14098.7	12934.8	3296.03	4661.2	2698.44	5619.05	6139.8	5344.52	A-kinase anchor protein 9 (AKAP-9) (Protein kinase A-anchoring protein 9) (PRKA9)	Akap9 Kiaa0803	Mus musculus (Mouse)	3797
Q9R0P6|SC11A_MOUSE	204.752	299.418	22.3353	205.132	222.009	680.48	496.628	516.509	621.727	1250.28	577.557	752.516	Signal peptidase complex catalytic subunit SEC11A (EC 3.4.21.89) (Endopeptidase SP18) (Microsomal signal peptidase 18 kDa subunit) (SPase 18 kDa subunit) (SEC11 homolog A) (SEC11-like protein 1) (SPC18) (Sid 2895)	Sec11a Sec11l1 Sid2895 Spc18	Mus musculus (Mouse)	179
Q9CXW4|RL11_MOUSE	10366.1	11736	12516.1	2969.37	3717.02	3877.66	5675.63	5997.51	6784.01	15152.9	14902.4	15480.6	60S ribosomal protein L11	Rpl11	Mus musculus (Mouse)	178
Q9JI91|ACTN2_MOUSE	35836.9	32265.1	32021.5	56682.1	58425.6	62430	48057.3	53392.8	51840.5	38875	42791.6	43048.8	Alpha-actinin-2 (Alpha-actinin skeletal muscle isoform 2) (F-actin cross-linking protein)	Actn2	Mus musculus (Mouse)	894
Q80T21|ATL4_MOUSE	27.283	131.09	22.3353	281.39	217.063	172.472	51.7427	22.0103	34.4018	112.106	13.3543	86.1992	ADAMTS-like protein 4 (ADAMTSL-4) (Thrombospondin repeat-containing protein 1)	Adamtsl4 Tsrc1	Mus musculus (Mouse)	1036
Q61578|ADRO_MOUSE	9858.7	9342.73	9557.2	2545.85	2957	2706.53	5554.4	5551.43	5840.58	5750.67	6465.46	6599.23	NADPH:adrenodoxin oxidoreductase, mitochondrial (AR) (Adrenodoxin reductase) (EC 1.18.1.6) (Ferredoxin--NADP(+) reductase) (Ferredoxin reductase)	Fdxr	Mus musculus (Mouse)	494
Q5U5M8|BL1S3_MOUSE	513.9	267.739	403.076	589.863	662.573	691.329	1478.12	1683.78	457.955	819.68	330.332	446.84	Biogenesis of lysosome-related organelles complex 1 subunit 3 (BLOC-1 subunit 3) (Reduced pigmentation protein)	Bloc1s3 Blos3 Rp	Mus musculus (Mouse)	195
Q64133|AOFA_MOUSE	1011.15	606.062	996.744	2827.51	2831.89	2818.16	1692.73	1684.52	2016.06	1475.02	1344.14	1349.82	Amine oxidase [flavin-containing] A (EC 1.4.3.4) (Monoamine oxidase type A) (MAO-A)	Maoa	Mus musculus (Mouse)	526
Q923X4|GLRX2_MOUSE	251.977	161.796	22.3353	3689.93	352.576	409.356	720.38	489.91	640.261	690.941	729.171	993.176	Glutaredoxin-2, mitochondrial	Glrx2 Grx2	Mus musculus (Mouse)	156
Q3TCH7|CUL4A_MOUSE	2990.96	2774.8	3241.56	1118.04	1285.46	1115.43	2629.15	2398.23	3833.49	4438.85	3028.69	3991.33	Cullin-4A (CUL-4A)	Cul4a	Mus musculus (Mouse)	759
P28660|NCKP1_MOUSE	27.283	11.8354	82.9151	583.555	540.929	11.4249	543.195	1020.35	431.538	1019.93	1153.4	1093.17	Nck-associated protein 1 (NAP 1) (Brain protein H19) (MH19) (Membrane-associated protein HEM-2) (p125Nap1)	Nckap1 Hem2 Kiaa0587 Nap1	Mus musculus (Mouse)	1128
O88811|STAM2_MOUSE	27.283	11.8354	22.3353	470.949	1179.11	248.376	1128.48	526.574	219.497	356.267	234.178	309.327	Signal transducing adapter molecule 2 (STAM-2) (Hrs-binding protein)	Stam2 Hbp	Mus musculus (Mouse)	523
Q8K1R3|PNPT1_MOUSE	22525.7	19974.2	20556.8	8880.01	4561.08	4261.18	6644.96	6054.88	5973.86	9607.45	10868	10539.1	Polyribonucleotide nucleotidyltransferase 1, mitochondrial (EC 2.7.7.8) (3'-5' RNA exonuclease OLD35) (PNPase old-35) (Polynucleotide phosphorylase 1) (PNPase 1) (Polynucleotide phosphorylase-like protein)	Pnpt1 Pnpase	Mus musculus (Mouse)	783
Q8K126|RF1M_MOUSE	27.283	11.8354	22.3353	424.878	128.47	265.201	625.065	772.353	611.96	144.938	228.104	234.842	Peptide chain release factor 1, mitochondrial (MRF-1) (MtRF-1)	Mtrf1	Mus musculus (Mouse)	446
Q8BW75|AOFB_MOUSE	82423.4	67905.1	79701.7	54386.1	55361.5	58043.2	46949.2	34093.4	53206.2	73316.3	60862.3	70961.4	Amine oxidase [flavin-containing] B (EC 1.4.3.4) (Monoamine oxidase type B) (MAO-B)	Maob	Mus musculus (Mouse)	520
Q7SIG6|ASAP2_MOUSE	27.283	11.8354	22.3353	826.867	655.562	725.501	438.725	547.085	462.384	47.7836	81.0826	50.198	Arf-GAP with SH3 domain, ANK repeat and PH domain-containing protein 2 (Development and differentiation-enhancing factor 2) (Paxillin-associated protein with ARF GAP activity 3) (PAG3) (Pyk2 C-terminus-associated protein) (PAP)	Asap2 Ddef2 Gm1523 Gm592	Mus musculus (Mouse)	958
Q9D009|LIPT2_MOUSE	391.858	541.009	650.055	34.9138	28.105	49.4461	1851.56	1648.91	336.972	1464.37	475.469	1556.7	Putative lipoyltransferase 2, mitochondrial (EC 2.3.1.181) (Lipoate-protein ligase B) (Lipoyl/octanoyl transferase) (Octanoyl-[acyl-carrier-protein]-protein N-octanoyltransferase)	Lipt2	Mus musculus (Mouse)	231
Q8BV57|SRCRL_MOUSE	60444.9	69189.3	82052.1	2586.57	2555.13	3453.05	817.188	13902.8	1041	23850.1	34340	29307.5	Soluble scavenger receptor cysteine-rich domain-containing protein SSC5D (Scavenger receptor cysteine-rich domain-containing protein LOC284297 homolog)	Ssc5d S5D-SRCRB	Mus musculus (Mouse)	1371
Q9D8Y0|EFHD2_MOUSE	2645.64	2784.04	2345.04	7638.48	7983.42	8822.88	1946.22	2253.51	2698.31	2064.05	1900.81	1972.38	EF-hand domain-containing protein D2 (Swiprosin-1)	Efhd2 Sws1	Mus musculus (Mouse)	240
Q3UGC7|EI3JA_MOUSE	20377.3	22469.7	22180.1	17863.3	15373.8	17400.5	9449.01	11615.1	9546.4	10916.3	10461.9	10769.6	Eukaryotic translation initiation factor 3 subunit J-A (eIF3j-A) (Eukaryotic translation initiation factor 3 subunit 1-A) (eIF-3-alpha-A) (eIF3 p35)	Eif3j1 Eif3s1-1	Mus musculus (Mouse)	261
Q64314|CD34_MOUSE	2107.02	1913.99	2076.77	7486.91	8856.88	8394.86	496.148	579.453	767.719	551.83	999.805	1290.8	Hematopoietic progenitor cell antigen CD34 (CD antigen CD34)	Cd34	Mus musculus (Mouse)	382
P26450|P85A_MOUSE	2295.28	1841.68	2667.77	1474.83	1424.35	1507.21	823.556	1068.96	1003.23	492.698	1318.04	1711.22	Phosphatidylinositol 3-kinase regulatory subunit alpha (PI3-kinase regulatory subunit alpha) (PI3K regulatory subunit alpha) (PtdIns-3-kinase regulatory subunit alpha) (Phosphatidylinositol 3-kinase 85 kDa regulatory subunit alpha) (PI3-kinase subunit p85-alpha) (PtdIns-3-kinase regulatory subunit p85-alpha)	Pik3r1	Mus musculus (Mouse)	724
Q99MN1|SYK_MOUSE	18567	18022.8	18380.8	14244	16066.1	16489.5	10419.4	10882.8	10117.7	15893.8	15119.9	16028.8	Lysine--tRNA ligase (EC 2.7.7.-) (EC 6.1.1.6) (Lysyl-tRNA synthetase) (LysRS)	Kars1 Kars	Mus musculus (Mouse)	595
Q9JLR9|HIG1A_MOUSE	27.283	11.8354	22.3353	135.487	610.583	155.139	1540.21	1445.61	1173.6	556.629	202.991	322.154	HIG1 domain family member 1A, mitochondrial (Hypoxia-inducible gene 1 protein)	Higd1a Hig1	Mus musculus (Mouse)	95
Q9CQ86|MIEN1_MOUSE	13618.9	12859.5	12970.4	7329.24	7055.05	7563.29	6080.57	4482.04	6482.08	4656.41	1006.22	4720.13	Migration and invasion enhancer 1	Mien1 Rdx12	Mus musculus (Mouse)	115
Q8BH35|CO8B_MOUSE	9265.46	10348.6	9743.35	6207.01	4231	4728.68	12747.3	2362.93	33700.5	13199.2	9509.21	8710.14	Complement component C8 beta chain (Complement component 8 subunit beta)	C8b	Mus musculus (Mouse)	589
Q9D7M1|GID8_MOUSE	431.069	499.907	581.255	718.478	1558.71	1395.53	359.448	596.697	661.182	738.813	770.223	777.898	Glucose-induced degradation protein 8 homolog (Two hybrid-associated protein 1 with RanBPM) (Twa1)	Gid8	Mus musculus (Mouse)	228
Q60675|LAMA2_MOUSE	21268	18349.5	19196.7	17384.8	17330.5	19102.1	13540.8	15402.6	16309.6	26673.2	28599.8	26944.3	Laminin subunit alpha-2 (Laminin M chain) (Laminin-12 subunit alpha) (Laminin-2 subunit alpha) (Laminin-4 subunit alpha) (Merosin heavy chain)	Lama2	Mus musculus (Mouse)	3118
O35857|TIM44_MOUSE	55367.7	46851.7	47909.5	28885.3	28770.3	29598.3	24659.5	30160.5	33800	42842.3	48372.8	48141.6	Mitochondrial import inner membrane translocase subunit TIM44	Timm44 Mimt44 Tim44	Mus musculus (Mouse)	452
Q61704|ITIH3_MOUSE	16488.5	14792.8	14858.9	16375.6	15564.5	16033.6	9750.03	9841.75	9286.67	11618.1	12043.2	11598	Inter-alpha-trypsin inhibitor heavy chain H3 (ITI heavy chain H3) (ITI-HC3) (Inter-alpha-inhibitor heavy chain 3)	Itih3	Mus musculus (Mouse)	889
Q00915|RET1_MOUSE	4957.62	1794.32	5828.28	15136.8	16887	19766.4	736.752	1038.63	1518.27	1255.1	933.782	626.813	Retinol-binding protein 1 (Cellular retinol-binding protein) (CRBP) (Cellular retinol-binding protein I) (CRBP-I) (mCRBPI)	Rbp1 Crbpi Rbp-1	Mus musculus (Mouse)	135
Q9JHU2|PALMD_MOUSE	4551.1	4882.64	4725.48	12549.1	12267.2	13486.8	12681.3	11429.7	12049.5	9327.38	8814.23	8228.5	Palmdelphin	Palmd	Mus musculus (Mouse)	551
O70468|MYPC3_MOUSE	57554.2	55721.5	57602.7	45959.7	45265.6	48763.5	62298.7	67473.2	64790.8	41189.5	42262.9	43097.8	Myosin-binding protein C, cardiac-type (Cardiac MyBP-C) (C-protein, cardiac muscle isoform)	Mybpc3	Mus musculus (Mouse)	1270
Q8CI12|SMTL2_MOUSE	171.347	11.8354	22.3353	247.001	490.441	409.965	96.7516	110.147	102.313	97.7003	148.829	69.5046	Smoothelin-like protein 2	Smtnl2	Mus musculus (Mouse)	456
Q8BGX2|TIM29_MOUSE	7672.99	7836.16	8112.11	4301.46	3328.37	3569.46	7258.05	5598.43	5285.36	8131.69	8353.9	8472.83	Mitochondrial import inner membrane translocase subunit Tim29 (TIM29)	Timm29	Mus musculus (Mouse)	266
Q9CQE2|TM223_MOUSE	781.223	1826.2	613.093	279.667	202.419	298.632	3842.34	3770.21	3697.78	4890.42	4100.85	4917.56	Transmembrane protein 223	Tmem223	Mus musculus (Mouse)	199
Q62086|PON2_MOUSE	1157.35	308.196	798.826	3069.27	2962.74	1994.82	1877.25	1507.21	1640.44	1279.16	1688.84	1180.85	Serum paraoxonase/arylesterase 2 (PON 2) (EC 3.1.1.2) (EC 3.1.1.81) (Aromatic esterase 2) (A-esterase 2) (Serum aryldialkylphosphatase 2)	Pon2	Mus musculus (Mouse)	354
P54103|DNJC2_MOUSE	27.283	177.918	22.3353	195.928	83.9918	168.639	853.997	836.51	925.155	368.184	133.57	212.212	DnaJ homolog subfamily C member 2 (Mouse Id associate 1) (MIDA1) (Zuotin-related factor 1)	Dnajc2 Mida1 Zrf1	Mus musculus (Mouse)	621
Q920A5|RISC_MOUSE	27.283	11.8354	22.3353	865.645	1100.81	802.081	238.685	658.508	165.491	1067.85	477.885	1397.78	Retinoid-inducible serine carboxypeptidase (EC 3.4.16.-) (Serine carboxypeptidase 1)	Scpep1 Risc	Mus musculus (Mouse)	452
P60710|ACTB_MOUSE	1572.16	2654.1	2151.86	3970.34	3995.05	2923.13	4371.55	3664.41	4308.36	1405.37	383.547	863.12	Actin, cytoplasmic 1 (Beta-actin) [Cleaved into: Actin, cytoplasmic 1, N-terminally processed]	Actb	Mus musculus (Mouse)	375
Q9CQE8|RTRAF_MOUSE	14980.3	12832.8	11954.1	7571.42	12691.9	9720.05	9500.8	6782.87	7422.11	5073.93	8059.36	10341.6	RNA transcription, translation and transport factor protein	RTRAF	Mus musculus (Mouse)	244
P54729|NUB1_MOUSE	2617.18	1508.93	2276.7	3959.67	3410.75	3303.94	1591.34	984.404	365.167	1454.22	1398.1	1269.84	NEDD8 ultimate buster 1 (Negative regulator of ubiquitin-like proteins 1) (Protein BS4)	Nub1 Nyren18	Mus musculus (Mouse)	614
Q60817|NACA_MOUSE	72879	89677.3	81008.7	49596.7	38145.6	35265.5	23315.9	23840.3	28298.2	34813.9	37776.3	37186.7	Nascent polypeptide-associated complex subunit alpha (Alpha-NAC) (Alpha-NAC/1.9.2)	Naca	Mus musculus (Mouse)	215
P13745|GSTA1_MOUSE	697.183	355.133	310.766	6.88867	69.9585	128.003	248.724	1048.76	301.837	196.802	151.824	1.36564	Glutathione S-transferase A1 (EC 2.5.1.18) (13-hydroperoxyoctadecadienoate peroxidase) (EC 1.11.1.-) (Androst-5-ene-3,17-dione isomerase) (EC 5.3.3.-) (GST class-alpha member 1) (Glutathione S-transferase Ya) (Glutathione S-transferase Ya1) [Cleaved into: Glutathione S-transferase A1, N-terminally processed]	Gsta1 Gsta Gstya	Mus musculus (Mouse)	223
Q61187|TS101_MOUSE	5375.49	3709.6	4821.02	5844.31	5924.31	5621.88	12029	12848.3	5608.98	3393.15	4654.47	4963.93	Tumor susceptibility gene 101 protein (ESCRT-I complex subunit TSG101)	Tsg101	Mus musculus (Mouse)	391
Q61249|IGBP1_MOUSE	7403.25	9256.66	9847.98	9845.92	10244.8	10595.5	8181.51	7846.47	5168.06	6383.71	5701.84	5757	Immunoglobulin-binding protein 1 (Alpha4 phosphoprotein) (CD79a-binding protein 1) (Lymphocyte signal transduction molecule alpha 4) (Protein phosphatase 2/4/6 regulatory subunit) (p52)	Igbp1 Pc52	Mus musculus (Mouse)	340
Q2NL51|GSK3A_MOUSE	1685.33	1365.63	1914.78	5441.85	5439.64	5071.95	5060.64	4473.72	5538.97	1718.03	1463.08	2016.24	Glycogen synthase kinase-3 alpha (GSK-3 alpha) (EC 2.7.11.26) (Serine/threonine-protein kinase GSK3A) (EC 2.7.11.1)	Gsk3a	Mus musculus (Mouse)	490
Q8C6S9|CFA54_MOUSE	725.003	1140.25	1568.55	1776.16	1942.04	1701.59	1758.3	1321.86	1557.63	2662.09	1541.19	1582.73	Cilia- and flagella-associated protein 54	Cfap54	Mus musculus (Mouse)	3106
Q60973|RBBP7_MOUSE	389.222	112.899	22.3353	850.393	297.809	279.803	2221.5	3037.26	3457.76	1081.6	1175.02	402.083	Histone-binding protein RBBP7 (Histone acetyltransferase type B subunit 2) (Nucleosome-remodeling factor subunit RBAP46) (Retinoblastoma-binding protein 7) (RBBP-7) (Retinoblastoma-binding protein p46)	Rbbp7 Rbap46	Mus musculus (Mouse)	425
Q80YA7|DPP8_MOUSE	27.283	221.135	22.3353	122.097	175.053	40.5795	271.951	138.044	224.348	460.711	377.767	507.8	Dipeptidyl peptidase 8 (DP8) (EC 3.4.14.5) (Dipeptidyl peptidase VIII) (DPP VIII)	Dpp8	Mus musculus (Mouse)	892
Q9WTR5|CAD13_MOUSE	77555.3	76443.7	51311	40771.7	42806.1	25230.5	54717	60913.3	57661.2	29497.3	63579.7	65418.1	Cadherin-13 (Heart cadherin) (H-cadherin) (Truncated cadherin) (T-cad) (T-cadherin)	Cdh13	Mus musculus (Mouse)	714
Q8K5B2|MCFD2_MOUSE	2837.19	2960.54	2696.49	6781.55	6183.15	6663	2593.83	2469.77	3042.77	2461.53	1723.28	2093.59	Multiple coagulation factor deficiency protein 2 homolog (Neural stem cell-derived neuronal survival protein)	Mcfd2 Sdnsf	Mus musculus (Mouse)	145
Q9CZY3|UB2V1_MOUSE	15212	18408.3	39209.4	6063.31	12347.1	14585.4	9074.07	20495	15059.1	14957.2	27063.4	24526	Ubiquitin-conjugating enzyme E2 variant 1 (UEV-1) (CROC-1)	Ube2v1 Croc1	Mus musculus (Mouse)	147
Q8CCM6|TIM21_MOUSE	5180.03	3358	4352.16	5673.06	8368.45	4691.49	5659.49	5333.84	5859.53	4123.51	8090.07	8510.7	Mitochondrial import inner membrane translocase subunit Tim21 (TIM21-like protein, mitochondrial)	Timm21 Tim21	Mus musculus (Mouse)	244
O70456|1433S_MOUSE	8099.64	8563.59	8676.6	206.331	119.593	148.542	181.131	116.776	9.31504	261.447	316.722	287.37	14-3-3 protein sigma (Stratifin)	Sfn Mkrn3	Mus musculus (Mouse)	248
P06537|GCR_MOUSE	216.724	776.727	274.882	1528.94	1196.57	1134.32	382.138	694.01	411.879	299.202	606.041	546.715	Glucocorticoid receptor (GR) (Nuclear receptor subfamily 3 group C member 1)	Nr3c1 Grl Grl1	Mus musculus (Mouse)	783
Q9EQB9|ZN287_MOUSE	106.596	193.59	481.921	145.527	1.84324	11.4249	35.7493	55.2214	31.9203	75.2338	58.1224	62.0319	Zinc finger protein 287 (Zfp-287) (Zinc finger protein SKAT-2)	Znf287 Skat2 Zfp287	Mus musculus (Mouse)	759
P54731|FAF1_MOUSE	27.283	404.76	613.879	1704.7	1547.74	1843.66	3512.29	2492.24	2668.83	1754.42	2158.17	2163.18	FAS-associated factor 1	Faf1	Mus musculus (Mouse)	649
A2ARP1|VIP1_MOUSE	2460.96	1119.73	1534.47	382.795	500.739	1957.76	692.892	967.523	78514.6	511.151	525.952	458.79	Inositol hexakisphosphate and diphosphoinositol-pentakisphosphate kinase 1 (EC 2.7.4.21) (EC 2.7.4.24) (Diphosphoinositol pentakisphosphate kinase 1) (Histidine acid phosphatase domain-containing protein 2A) (InsP6 and PP-IP5 kinase 1) (VIP1 homolog)	Ppip5k1 Hisppd2a Kiaa0377 Vip1	Mus musculus (Mouse)	1436
Q8BJ71|NUP93_MOUSE	1348.42	1384.47	1367.82	2090.11	2059.97	1840.53	1068.01	1801.89	1655.78	2113.55	993.081	1939.08	Nuclear pore complex protein Nup93 (93 kDa nucleoporin) (CBP-interacting protein 4) (Nucleoporin Nup93)	Nup93 Cip4 Kiaa0095	Mus musculus (Mouse)	819
Q9D394|RUFY3_MOUSE	27.283	351.359	297.224	856.094	633.725	904.674	195.815	195.282	286.503	132.939	310.001	375.08	Protein RUFY3 (Rap2-interacting protein x) (RIPx) (Single axon-regulated protein 1) (Singar1)	Rufy3 D5Bwg0860e Ripx	Mus musculus (Mouse)	469
Q61035|HARS1_MOUSE	14236.1	14639.9	16330.1	10127.5	9948.49	8790.35	7448.01	4435.05	10451.7	10775	10353.9	6690.6	Histidine--tRNA ligase, cytoplasmic (EC 6.1.1.21) (Histidyl-tRNA synthetase) (HisRS)	Hars1 Hars	Mus musculus (Mouse)	509
Q61703|ITIH2_MOUSE	6175.97	5316.09	5436.66	10093.1	9527.47	9831.75	5562.74	4996.14	5888.29	4767.41	4778.84	4957.7	Inter-alpha-trypsin inhibitor heavy chain H2 (ITI heavy chain H2) (ITI-HC2) (Inter-alpha-inhibitor heavy chain 2)	Itih2	Mus musculus (Mouse)	946
P14115|RL27A_MOUSE	35483.5	35003.4	33155.5	3092.91	3912.49	7886.71	19926.8	15369.4	22463.5	47185.3	44596.4	46285.1	60S ribosomal protein L27a (L29)	Rpl27a	Mus musculus (Mouse)	148
Q9D7A6|SRP19_MOUSE	171.178	473.073	321.884	452.759	640.49	617.287	942.788	727.195	1062.56	585.908	571.039	621.232	Signal recognition particle 19 kDa protein (SRP19)	Srp19	Mus musculus (Mouse)	144
Q9JKR6|HYOU1_MOUSE	5367.75	4839.44	4563.31	9834.3	8579.64	7562.42	2834.69	3895.65	4736.19	4187.54	2961.06	2871.42	Hypoxia up-regulated protein 1 (GRP-170) (140 kDa Ca(2+)-binding protein) (CBP-140)	Hyou1 Grp170	Mus musculus (Mouse)	999
Q9Z0S9|PRAF1_MOUSE	4198.68	2640.06	3067.08	2080.62	2146.66	2483.18	652.527	474.407	1823.89	459.233	1381.18	868.503	Prenylated Rab acceptor protein 1 (PRA1 family protein 1) (Prenylin)	Rabac1 Pra Pra1 Praf1	Mus musculus (Mouse)	185
Q9WVL0|MAAI_MOUSE	9415.7	9258.7	9976.15	12193	14343.3	13656.3	10015.7	8197.94	10039.4	5291.44	6223.14	5630.49	Maleylacetoacetate isomerase (MAAI) (EC 5.2.1.2) (GSTZ1-1) (Glutathione S-transferase zeta 1) (EC 2.5.1.18)	Gstz1 Maai	Mus musculus (Mouse)	216
Q9DAW9|CNN3_MOUSE	27.283	11.8354	22.3353	920.692	814.411	979.07	1971.03	2052.2	2227.86	566.219	541.108	575.483	Calponin-3 (Calponin, acidic isoform)	Cnn3	Mus musculus (Mouse)	330
P50516|VATA_MOUSE	1414.04	2683.48	2028.89	2286.91	1832.63	2785.42	2588.02	6786.98	6046.93	4096.42	5852.59	5793.29	V-type proton ATPase catalytic subunit A (V-ATPase subunit A) (EC 7.1.2.2) (V-ATPase 69 kDa subunit) (Vacuolar proton pump subunit alpha)	Atp6v1a Atp6a1 Atp6a2 Atp6v1a1	Mus musculus (Mouse)	617
P26041|MOES_MOUSE	78863.5	78953.4	78969.2	45438.4	43256.2	44337.5	19881.6	29506.5	33054.9	37667.2	42912.4	42578.3	Moesin (Membrane-organizing extension spike protein)	Msn	Mus musculus (Mouse)	577
P33215|NEDD1_MOUSE	323.596	2361.97	2830.2	837.078	728.289	992.308	439.781	1686.48	1543.59	279.163	3721.95	3667.45	Protein NEDD1 (Neural precursor cell expressed developmentally down-regulated protein 1) (NEDD-1)	Nedd1 Nedd-1	Mus musculus (Mouse)	660
Q9JIF7|COPB_MOUSE	12116.7	11631.1	12619.8	14200.7	10805.2	14341.8	6036.14	6285.87	6081.47	8747.45	10235.6	9906.48	Coatomer subunit beta (Beta-coat protein) (Beta-COP)	Copb1 Copb	Mus musculus (Mouse)	953
Q64520|KGUA_MOUSE	8309.39	1155.27	6676.38	6850.05	5826.46	5774.07	4025.06	3513.5	3549.22	1293.61	1884.57	2303.7	Guanylate kinase (EC 2.7.4.8) (GMP kinase) (Guanylate kinase 1)	Guk1 Gmk	Mus musculus (Mouse)	198
Q3V3Q7|PACS2_MOUSE	27.283	101.295	130.628	294.183	266.153	142.142	164.142	205.185	161.062	12.3283	166.002	59.5643	Phosphofurin acidic cluster sorting protein 2 (PACS-2) (PACS1-like protein)	Pacs2 Kiaa0602 Pacs1l	Mus musculus (Mouse)	862
Q6ZWM4|LSM8_MOUSE	1565.16	2182.44	1960.79	2204.01	2408.54	2318.78	1932.71	2163.36	2163.69	1179.18	1275.52	1138.86	U6 snRNA-associated Sm-like protein LSm8	Lsm8	Mus musculus (Mouse)	96
P19123|TNNC1_MOUSE	147587	160191	154571	66139.6	65494.3	67825.6	279257	276648	295646	131149	119241	126735	Troponin C, slow skeletal and cardiac muscles (TN-C)	Tnnc1 Tncc	Mus musculus (Mouse)	161
O88532|ZFR_MOUSE	1108.58	610.967	507.426	1676.4	2075.26	1536.96	999.631	1115.17	1101.49	1197.52	2612.34	2515.07	Zinc finger RNA-binding protein	Zfr	Mus musculus (Mouse)	1074
Q3TC33|CC127_MOUSE	2188.38	1168.3	1123.56	419.301	539.943	379.99	967.374	954.014	519.407	1598.32	1113.86	734.287	Coiled-coil domain-containing protein 127	Ccdc127	Mus musculus (Mouse)	260
P01800|HVM31_MOUSE	235.01	627.325	751.545	2229.6	2137.07	1518.75	0.477757	263.936	226.839	1144.34	1100.73	963.953	Ig heavy chain V-III region T957		Mus musculus (Mouse)	113
Q9CQP2|TPPC2_MOUSE	27.283	11.8354	227.65	62.0659	161.196	146.338	254.627	530.527	610.494	826.054	1163.34	986.712	Trafficking protein particle complex subunit 2 (Sedlin)	Trappc2 Sedl	Mus musculus (Mouse)	140
Q5XJY5|COPD_MOUSE	11236.4	11919.2	9893.38	8910.54	7627.33	8112.56	8127.56	7403.22	8117.96	8451.5	8478.82	8295.57	Coatomer subunit delta (Archain) (Delta-coat protein) (Delta-COP)	Arcn1 Copd	Mus musculus (Mouse)	511
Q91YE6|IPO9_MOUSE	27.283	11.8354	22.3353	774.557	948.871	1045.72	416.519	266.239	697.018	949.409	361.541	296.916	Importin-9 (Imp9) (Importin-9a) (Imp9a) (Importin-9b) (Imp9b) (Ran-binding protein 9) (RanBP9)	Ipo9 Imp9 Ranbp9	Mus musculus (Mouse)	1041
P84096|RHOG_MOUSE	1210.58	1371.23	1094.5	9490.98	10242.4	9843.45	2078.78	1331.7	2446.91	1777.85	1813.96	1391.26	Rho-related GTP-binding protein RhoG (Sid 10750)	Rhog Arhg Sid10750	Mus musculus (Mouse)	191
P09925|SURF1_MOUSE	1598.68	1133.54	1342.93	429.548	310.91	295.444	2458.86	1568.39	2390.42	1772.98	2251.87	2169.47	Surfeit locus protein 1	Surf1 Surf-1	Mus musculus (Mouse)	306
Q9DCP2|S38A3_MOUSE	27.283	11.8354	22.3353	437.854	424.924	499.383	222.876	86.5965	317.334	1914.85	1038.14	993.973	Sodium-coupled neutral amino acid transporter 3 (N-system amino acid transporter 1) (Na(+)-coupled neutral amino acid transporter 3) (Solute carrier family 38 member 3) (mNAT) (System N amino acid transporter 1)	Slc38a3 Sn1 Snat3	Mus musculus (Mouse)	505
P62743|AP2S1_MOUSE	1589.43	183.707	189.483	664.026	932.032	809.49	2269.44	1857.07	1524.59	1311.74	816.711	274.859	AP-2 complex subunit sigma (Adaptor protein complex AP-2 subunit sigma) (Adaptor-related protein complex 2 subunit sigma) (Clathrin assembly protein 2 sigma small chain) (Clathrin coat assembly protein AP17) (Clathrin coat-associated protein AP17) (Plasma membrane adaptor AP-2 17 kDa protein) (Sigma-adaptin 3b) (Sigma2-adaptin)	Ap2s1 Ap17 Claps2	Mus musculus (Mouse)	142
Q01768|NDKB_MOUSE	205.95	482.218	1142.97	2238.43	1761.2	1870.22	60458.4	61808.8	66507.1	14917.6	14568.9	14739.2	Nucleoside diphosphate kinase B (NDK B) (NDP kinase B) (EC 2.7.4.6) (Histidine protein kinase NDKB) (EC 2.7.13.3) (P18) (nm23-M2)	Nme2	Mus musculus (Mouse)	152
Q9CR16|PPID_MOUSE	21725	19809.4	19028.6	15431.3	14096.5	16251.4	7378.82	6521.18	6413.3	7707.84	9819.93	9095.93	Peptidyl-prolyl cis-trans isomerase D (PPIase D) (EC 5.2.1.8) (40 kDa peptidyl-prolyl cis-trans isomerase) (Cyclophilin-40) (CYP-40) (Rotamase D)	Ppid	Mus musculus (Mouse)	370
O70325|GPX4_MOUSE	61252.6	53554.2	60060.8	36205.7	33370.6	32293.1	13537.6	22268.6	23794	39160.7	24391.1	20428.8	Phospholipid hydroperoxide glutathione peroxidase (PHGPx) (EC 1.11.1.12) (Glutathione peroxidase 4) (GPx-4) (GSHPx-4)	Gpx4	Mus musculus (Mouse)	197
Q9D1G3|HHATL_MOUSE	32094.3	28388.5	32890	26892.3	25458.1	24968.9	29956.5	29705.7	31613	36032.4	36580.2	36472.6	Protein-cysteine N-palmitoyltransferase HHAT-like protein (Glycerol uptake/transporter homolog) (Hedgehog acyltransferase-like protein)	Hhatl Gup1 Kiaa1173	Mus musculus (Mouse)	503
Q922J3|CLIP1_MOUSE	15412.2	12822.5	15085.8	17542.2	16134.2	17288.1	11500.2	10199.7	10133.4	8843.88	10467.4	9781.92	CAP-Gly domain-containing linker protein 1 (Cytoplasmic linker protein 170) (CLIP-170) (Restin)	Clip1 Kiaa4046 Rsn	Mus musculus (Mouse)	1391
Q8CGK3|LONM_MOUSE	48777.3	38530.7	45468.6	61152.8	53945.4	62824	35796.1	37097	37074.5	35912.3	42319.1	43210.5	Lon protease homolog, mitochondrial (EC 3.4.21.53) (Lon protease-like protein) (LONP) (Mitochondrial ATP-dependent protease Lon) (Serine protease 15)	Lonp1 Prss15	Mus musculus (Mouse)	949
Q9D051|ODPB_MOUSE	846774	930852	966069	443794	473162	477784	394067	401680	477401	620210	654184	641857	Pyruvate dehydrogenase E1 component subunit beta, mitochondrial (PDHE1-B) (EC 1.2.4.1)	Pdhb	Mus musculus (Mouse)	359
Q9ESD7|DYSF_MOUSE	22162.3	37277.4	38831.7	81457.3	89955.5	95373.7	57030.2	6053.04	66665.9	47211.4	41961.3	51867.6	Dysferlin (Dystrophy-associated fer-1-like protein) (Fer-1-like protein 1)	Dysf Fer1l1	Mus musculus (Mouse)	2090
Q8K1E0|STX5_MOUSE	27.283	11.8354	22.3353	336.883	210.12	282.111	128.146	235.62	212.592	88.0688	137.507	71.6684	Syntaxin-5	Stx5 Stx5a	Mus musculus (Mouse)	355
P98191|CDS1_MOUSE	27.283	532.788	22.3353	231.766	226.001	249.406	146.873	117.364	80.6077	169.084	509.351	406.944	Phosphatidate cytidylyltransferase 1 (EC 2.7.7.41) (CDP-DAG synthase 1) (CDP-DG synthase 1) (CDP-diacylglycerol synthase 1) (CDS 1) (CDP-diglyceride pyrophosphorylase 1) (CDP-diglyceride synthase 1) (CTP:phosphatidate cytidylyltransferase 1)	Cds1 Cds	Mus musculus (Mouse)	461
P53811|PIPNB_MOUSE	9906.76	9637.01	8932.23	5110.12	6066.3	5972.54	4112.13	3876.27	4775.31	6952.74	6217.46	5127.18	Phosphatidylinositol transfer protein beta isoform (PI-TP-beta) (PtdIns transfer protein beta) (PtdInsTP beta)	Pitpnb	Mus musculus (Mouse)	271
Q8R001|MARE2_MOUSE	2602.25	3441.55	1933.01	6347.42	6683.35	5942.72	6283.34	3976.38	6121.05	4247.77	3310.1	4820.13	Microtubule-associated protein RP/EB family member 2 (APC-binding protein EB2) (End-binding protein 2) (EB2)	Mapre2	Mus musculus (Mouse)	326
Q63811|CANB2_MOUSE	27.283	11.8354	293.788	103.858	1.84324	79.0664	326.541	680.813	283.486	155.425	133.027	794.899	Calcineurin subunit B type 2 (Protein phosphatase 2B regulatory subunit 2) (Protein phosphatase 3 regulatory subunit B beta isoform)	Ppp3r2	Mus musculus (Mouse)	179
Q07113|MPRI_MOUSE	4128.87	3053.76	5074.22	5006.53	4842.42	4869.74	1705.97	2459.75	1976.41	2285.88	2289.44	2797.16	Cation-independent mannose-6-phosphate receptor (CI Man-6-P receptor) (CI-MPR) (M6PR) (300 kDa mannose 6-phosphate receptor) (MPR 300) (Insulin-like growth factor 2 receptor) (Insulin-like growth factor II receptor) (IGF-II receptor) (M6P/IGF2 receptor) (M6P/IGF2R) (CD antigen CD222)	Igf2r	Mus musculus (Mouse)	2483
Q8R050|ERF3A_MOUSE	12974.4	12042.8	13621	3174.15	3624.75	3944.79	5684.03	6358.13	4431.67	9417.08	9346.79	8759.82	Eukaryotic peptide chain release factor GTP-binding subunit ERF3A (Eukaryotic peptide chain release factor subunit 3a) (eRF3a) (G1 to S phase transition protein 1 homolog)	Gspt1 Erf3a	Mus musculus (Mouse)	636
Q60875|ARHG2_MOUSE	176.05	140.79	178.316	744.721	716.631	381.797	1088.84	426.202	519.194	238.559	65.028	159.132	Rho guanine nucleotide exchange factor 2 (Guanine nucleotide exchange factor H1) (GEF-H1) (LBC'S first cousin) (Lymphoid blast crisis-like 1) (Oncogene LFC) (Rhobin)	Arhgef2 Kiaa0651 Lbcl1 Lfc	Mus musculus (Mouse)	985
P02104|HBE_MOUSE	13755.7	25730	17596.3	725.609	2188.74	4039.87	3332.07	3418.8	1504.05	3932.79	3813.47	8169.14	Hemoglobin subunit epsilon-Y2 (Epsilon-Y2-globin) (Hemoglobin epsilon-Y2 chain)	Hbb-y	Mus musculus (Mouse)	147
P84099|RL19_MOUSE	35620.8	35016.4	35640.9	14912.1	14674.8	15199.2	14678.4	17652.8	16690.5	34989.4	39649.5	38425.8	60S ribosomal protein L19	Rpl19	Mus musculus (Mouse)	196
Q61592|GAS6_MOUSE	132.95	11.8354	22.3353	617.697	442.537	443.481	374.916	183.108	543.07	46.899	104.421	162.504	Growth arrest-specific protein 6 (GAS-6) (AXL receptor tyrosine kinase ligand)	Gas6	Mus musculus (Mouse)	674
O70152|DPM1_MOUSE	399.665	1994.7	919.354	1331.37	1774.81	1130.34	1165.84	765.229	1031.62	1904.52	2445.45	722.813	Dolichol-phosphate mannosyltransferase subunit 1 (EC 2.4.1.83) (Dolichol-phosphate mannose synthase subunit 1) (DPM synthase subunit 1) (Dolichyl-phosphate beta-D-mannosyltransferase subunit 1) (Mannose-P-dolichol synthase subunit 1) (MPD synthase)	Dpm1	Mus musculus (Mouse)	260
Q9DAV9|TM38B_MOUSE	27.283	11.8354	22.3353	862.545	761.361	783.046	252.617	233.122	238.664	432.38	418.6	391.919	Trimeric intracellular cation channel type B (TRIC-B) (TRICB) (Mitsugumin-33B) (Transmembrane protein 38B)	Tmem38b D4Ertd89e Mg33b	Mus musculus (Mouse)	292
Q9CQL1|MGN2_MOUSE	444.796	1764.46	1486.3	6.88867	1.84324	11.4249	579.063	1046.65	1041.25	585.427	676.649	1834.94	Protein mago nashi homolog 2	Magohb Magoh-rs1 Magoh2	Mus musculus (Mouse)	146
Q3ULW8|PARP3_MOUSE	217.247	352.321	586.91	1660.94	1677.94	1642.04	439.557	252.711	2034.4	281.22	497.889	362.803	Protein mono-ADP-ribosyltransferase PARP3 (EC 2.4.2.-) (ADP-ribosyltransferase diphtheria toxin-like 3) (ARTD3) (DNA ADP-ribosyltransferase PARP3) (EC 2.4.2.-) (NAD(+) ADP-ribosyltransferase 3) (ADPRT-3) (Poly [ADP-ribose] polymerase 3) (PARP-3) (Poly[ADP-ribose] synthase 3) (pADPRT-3)	Parp3 Adprt3	Mus musculus (Mouse)	533
Q7TPR4|ACTN1_MOUSE	11529.2	9272.52	7317.01	20867.6	20383.9	20525.8	7179.5	7196.88	5177.08	2385.55	2181.26	2139.5	Alpha-actinin-1 (Alpha-actinin cytoskeletal isoform) (F-actin cross-linking protein) (Non-muscle alpha-actinin-1)	Actn1	Mus musculus (Mouse)	892
P17809|GTR1_MOUSE	144.001	11.8354	22.3353	427.198	1303.75	867.426	838.617	520.194	653.835	87.111	523.002	513.627	Solute carrier family 2, facilitated glucose transporter member 1 (Glucose transporter type 1, erythrocyte/brain) (GLUT-1) (GT1)	Slc2a1 Glut1	Mus musculus (Mouse)	492
O08716|FABP9_MOUSE	446.685	1151.74	1345.31	843.606	919.111	1633.06	954.244	500.879	972.157	379.333	465.996	402.794	Fatty acid-binding protein 9 (15 kDa perforatorial protein) (PERF 15) (Testis lipid-binding protein) (TLBP) (Testis-type fatty acid-binding protein) (T-FABP)	Fabp9 Perf15 Tlbp	Mus musculus (Mouse)	132
Q80UP8|S20A2_MOUSE	27.283	438.141	550.231	399.597	888.731	983.441	1095.39	1447.07	1499.14	2338.6	2042.67	2164.07	Sodium-dependent phosphate transporter 2 (Phosphate transporter 2) (PiT-2) (Solute carrier family 20 member 2) (Type III sodium-dependent phosphate transporter)	Slc20a2 Pit2	Mus musculus (Mouse)	656
Q9R0Q6|ARC1A_MOUSE	5697.64	5931.05	6124.21	9231.08	8812.62	9761.75	6045.41	6168.06	6326.71	4813.92	5055.65	4464.83	Actin-related protein 2/3 complex subunit 1A (SOP2-like protein) (Sid 329)	Arpc1a Sid329	Mus musculus (Mouse)	370
Q8BPM0|DAAM1_MOUSE	1488.5	837.572	2026.46	4245.87	2761.14	4780.48	913.409	990.842	612.505	1633.36	1607.81	1353.78	Disheveled-associated activator of morphogenesis 1	Daam1	Mus musculus (Mouse)	1077
P17183|ENOG_MOUSE	41810.6	49794.1	34636.8	11554.7	12010.4	7132.1	41875.9	29802.4	41662	28945.6	19446	20205.6	Gamma-enolase (EC 4.2.1.11) (2-phospho-D-glycerate hydro-lyase) (Enolase 2) (Neural enolase) (Neuron-specific enolase) (NSE)	Eno2 Eno-2	Mus musculus (Mouse)	434
P31254|UBA1Y_MOUSE	40428.8	38221.7	173.505	19241.3	1965.55	22869.7	4926.63	5496.85	435.313	37771.7	43057.5	1887.45	Ubiquitin-like modifier-activating enzyme 1 Y (EC 6.2.1.45) (Ubiquitin-activating enzyme E1) (Ubiquitin-activating enzyme E1 Y)	Uba1y Sby Ube1ay Ube1y Ube1y1	Mus musculus (Mouse)	1058
Q8VEH8|ERLEC_MOUSE	460.734	132.238	215.626	766.626	913.76	890.844	492.239	489.394	496.483	415.874	30.0982	345.027	Endoplasmic reticulum lectin 1 (ER lectin) (Erlectin)	Erlec1	Mus musculus (Mouse)	483
Q924M7|MPI_MOUSE	64327.3	71392.9	74628.7	65550.8	67239.3	53243.4	62351.3	48577.2	68652.5	62493.5	64135.9	62395.5	Mannose-6-phosphate isomerase (EC 5.3.1.8) (Phosphohexomutase) (Phosphomannose isomerase) (PMI)	Mpi Mpi1 Pmi	Mus musculus (Mouse)	423
Q6ZWV7|RL35_MOUSE	22232.2	13377.4	13723.9	2198.97	313.011	1771.34	8236.85	8292.96	9533.63	20372.9	17002.9	15883.7	60S ribosomal protein L35	Rpl35	Mus musculus (Mouse)	123
C0HKG6|RNT2B_MOUSE	1934.91	131.298	1480.64	502.993	736.144	1336.05	1057.68	1639.36	1550.43	1548.8	1457.4	1547.99	Ribonuclease T2-B (EC 4.6.1.19) (Ribonuclease 6-B)	Rnaset2b	Mus musculus (Mouse)	259
Q6IFX2|K1C42_MOUSE	17855.5	15308.4	15387.1	17719.3	13309.6	12052.8	2990.11	1015.88	698.471	21918.8	21739.7	21828.4	Keratin, type I cytoskeletal 42 (Cytokeratin-42) (CK-42) (Keratin-17n) (Keratin-42) (K42) (Type I keratin Ka22)	Krt42 Ka22	Mus musculus (Mouse)	452
O09159|MA2B1_MOUSE	27.283	256.75	946.44	2023.33	984.353	1394.16	631.661	738.886	395.89	256.114	483.615	635.099	Lysosomal alpha-mannosidase (Laman) (EC 3.2.1.24) (Lysosomal acid alpha-mannosidase) (Mannosidase alpha class 2B member 1) (Mannosidase alpha-B)	Man2b1 Laman Man2b Manb	Mus musculus (Mouse)	1013
Q3UI43|BABA1_MOUSE	1216.91	2051.36	22.3353	6.88867	52.7917	172.888	742.194	436.291	179.45	1367.06	214.246	286.603	BRISC and BRCA1-A complex member 1 (Mediator of RAP80 interactions and targeting subunit of 40 kDa) (New component of the BRCA1-A complex)	Babam1 Merit40 Nba1	Mus musculus (Mouse)	333
Q6ZQK5|ACAP2_MOUSE	145.815	229.367	22.3353	952.528	672.053	627.849	322.426	440.516	265.587	181.922	311.679	304.783	Arf-GAP with coiled-coil, ANK repeat and PH domain-containing protein 2 (Centaurin-beta-2) (Cnt-b2)	Acap2 Centb2 Kiaa0041	Mus musculus (Mouse)	770
Q76LL6|FHOD3_MOUSE	4849.34	4249.78	4267.05	5570.51	5014.47	3947.92	9326.83	1893.31	9714.77	4003.01	3429.81	4276.02	FH1/FH2 domain-containing protein 3 (Formin homolog overexpressed in spleen 2) (mFHOS2)	Fhod3 Fhos2 Kiaa1695	Mus musculus (Mouse)	1578
Q64345|IFIT3_MOUSE	569.425	710.026	324.069	1553.1	1643.1	1350.67	452.549	349.784	396.266	338.42	744.054	479.911	Interferon-induced protein with tetratricopeptide repeats 3 (IFIT-3) (Glucocorticoid-attenuated response gene 49 protein) (GARG-49) (P49) (IRG2)	Ifit3 Garg49 Ifi49 Isg49	Mus musculus (Mouse)	403
Q9CPR1|RWDD4_MOUSE	128.78	106.332	122.33	472.735	525.396	439.005	1002.1	1474.6	582.414	292.257	234.099	114.278	RWD domain-containing protein 4	Rwdd4 Rwdd4a	Mus musculus (Mouse)	188
P53996|CNBP_MOUSE	4052.07	6152.69	3908.21	7117.43	5996.92	6235.82	4076.18	4181.37	4358.7	2354.56	2993.84	2385.04	Cellular nucleic acid-binding protein (CNBP) (Zinc finger protein 9)	Cnbp Cnbp1 Znf9	Mus musculus (Mouse)	178
Q62407|SPEG_MOUSE	5843.94	4848.54	5266.08	8202	8362.73	8162.08	5291.19	5000.73	5705.25	6010.15	7055.63	7471.46	Striated muscle-specific serine/threonine-protein kinase (EC 2.7.11.1) (Aortic preferentially expressed protein 1) (APEG-1)	Speg Apeg1 Kiaa1297	Mus musculus (Mouse)	3262
Q9R0E1|PLOD3_MOUSE	1736.06	1697.41	2606.35	2780.72	4551.82	2756.87	2559.56	1141.38	1233.8	2376.44	1907.67	1971.66	Multifunctional procollagen lysine hydroxylase and glycosyltransferase LH3 [Includes: Procollagen-lysine,2-oxoglutarate 5-dioxygenase 3 (EC 1.14.11.4) (Lysyl hydroxylase 3) (LH3); Procollagen glycosyltransferase (EC 2.4.1.50) (EC 2.4.1.66) (Galactosylhydroxylysine-glucosyltransferase) (Procollagen galactosyltransferase) (Procollagen glucosyltransferase)]	Plod3	Mus musculus (Mouse)	741
P16054|KPCE_MOUSE	90.0798	11.8354	22.3353	255.898	350.411	314.016	134.465	152.457	314.9	256.375	390.062	720.074	Protein kinase C epsilon type (EC 2.7.11.13) (nPKC-epsilon)	Prkce Pkce Pkcea	Mus musculus (Mouse)	737
Q9WVA3|BUB3_MOUSE	2372.44	2839.73	1334.04	3369.7	4137.85	3887.05	2377.28	1303.79	2381	2492.32	2205.54	2287.5	Mitotic checkpoint protein BUB3 (WD repeat type I transmembrane protein A72.5)	Bub3	Mus musculus (Mouse)	326
Q8N7N5|DCAF8_MOUSE	7904.71	12357.9	9209.84	343.565	304.387	5356.08	4351.29	4935.3	5444.85	3410.25	2666.08	1862.59	DDB1- and CUL4-associated factor 8 (WD repeat-containing protein 42A)	Dcaf8 D1Ucla4 H326 Wdr42a	Mus musculus (Mouse)	591
P62821|RAB1A_MOUSE	24126.3	23334.7	21848.6	11858.1	10677.7	10402.5	18153.4	16800.6	17194.8	18857.1	18335.1	19386.6	Ras-related protein Rab-1A (YPT1-related protein)	Rab1A Rab1	Mus musculus (Mouse)	205
Q6PD03|2A5A_MOUSE	9609.33	9155.74	8503.79	7840.92	7507.15	8210.45	6189.64	6740.33	7073.58	8390.3	8373.48	8023.44	Serine/threonine-protein phosphatase 2A 56 kDa regulatory subunit alpha isoform (PP2A B subunit isoform B'-alpha) (PP2A B subunit isoform B56-alpha) (PP2A B subunit isoform PR61-alpha) (PR61alpha) (PP2A B subunit isoform R5-alpha)	Ppp2r5a	Mus musculus (Mouse)	486
Q61749|EI2BD_MOUSE	27.283	504.106	22.3353	3211.07	570.476	804.108	147.299	195.15	90.9466	211.741	342.318	92.2176	Translation initiation factor eIF-2B subunit delta (eIF-2B GDP-GTP exchange factor subunit delta)	Eif2b4 Eif2b Eif2bd Jgr1a	Mus musculus (Mouse)	524
P07310|KCRM_MOUSE	2.60447e+06	2.57572e+06	2.67695e+06	1.12714e+06	1.1838e+06	1.2461e+06	1.1885e+06	1.08758e+06	1.29405e+06	1.47126e+06	1.62114e+06	1.874e+06	Creatine kinase M-type (EC 2.7.3.2) (Creatine kinase M chain) (Creatine phosphokinase M-type) (CPK-M) (M-CK)	Ckm Ckmm	Mus musculus (Mouse)	381
Q921L5|COG2_MOUSE	27.283	11.8354	22.3353	329.396	589.953	273.51	291.388	411.579	487.105	186.302	69.5308	206.063	Conserved oligomeric Golgi complex subunit 2 (COG complex subunit 2) (Component of oligomeric Golgi complex 2) (Low density lipoprotein receptor defect C-complementing protein)	Cog2 Ldlc	Mus musculus (Mouse)	731
Q9D2V7|CORO7_MOUSE	27.283	11.8354	22.3353	280.726	1203.42	212.905	481.509	517.878	502.705	522.516	430.686	322.701	Coronin-7 (Crn7) (70 kDa WD repeat tumor rejection antigen homolog)	Coro7	Mus musculus (Mouse)	922
Q3U0M1|TPPC9_MOUSE	1125.79	914.213	1460.74	1126.47	962.318	1047.68	1917.41	1147.02	996.059	1176.34	1986.88	1829.3	Trafficking protein particle complex subunit 9 (NIK- and IKBKB-binding protein)	Trappc9 Kiaa1882 Nibp	Mus musculus (Mouse)	1148
O70362|PHLD_MOUSE	918.768	661.781	1898.3	1819.8	1865.7	1537.26	220.387	336.643	936.877	254.398	13.3543	1.36564	Phosphatidylinositol-glycan-specific phospholipase D (PI-G PLD) (EC 3.1.4.50) (Glycoprotein phospholipase D) (Glycosyl-phosphatidylinositol-specific phospholipase D) (GPI-PLD) (GPI-specific phospholipase D)	Gpld1	Mus musculus (Mouse)	837
Q8CCN5|BCAS3_MOUSE	1262.63	1232.7	2138.79	1226.44	917.14	874.103	292.714	562.167	730.754	936.487	1056.13	756.55	Breast carcinoma-amplified sequence 3 homolog (K20D4) (Protein rudhira)	Bcas3	Mus musculus (Mouse)	928
P62717|RL18A_MOUSE	13772.2	12659.3	7487.66	102.489	93.8883	498.254	4099.13	2835.48	6542.77	12650.5	12008.7	11363.2	60S ribosomal protein L18a	Rpl18a	Mus musculus (Mouse)	176
Q9D3D9|ATPD_MOUSE	1.57644e+06	1.63197e+06	1.71624e+06	745600	803859	980493	481272	510309	628076	978194	1.04884e+06	1.02627e+06	ATP synthase subunit delta, mitochondrial (ATP synthase F1 subunit delta) (F-ATPase delta subunit)	Atp5f1d Atp5d	Mus musculus (Mouse)	168
Q5FWK3|RHG01_MOUSE	4349.08	5200.66	5270.64	6040.71	10178.6	8419.43	1893.22	3386.55	3691.02	5289.07	6556.24	5621.62	Rho GTPase-activating protein 1 (Rho-type GTPase-activating protein 1)	Arhgap1	Mus musculus (Mouse)	439
Q91XD6|VPS36_MOUSE	1712.25	1374.93	1856.57	1441.01	1651.28	1155	2324.39	5107.53	3842.15	3057.88	2991.45	3324.04	Vacuolar protein-sorting-associated protein 36 (ESCRT-II complex subunit VPS36)	Vps36	Mus musculus (Mouse)	386
Q7TSI3|PP6R1_MOUSE	744.487	11.8354	174.973	2087.77	1768.61	1999.15	1270.22	1038.38	1029.95	717.965	1051.72	443.021	Serine/threonine-protein phosphatase 6 regulatory subunit 1 (SAPS domain family member 1)	Ppp6r1 Kiaa1115 Pp6r1 Saps1	Mus musculus (Mouse)	856
O35326|SRSF5_MOUSE	346.43	464.83	504.672	300.55	267.855	416.038	318.589	290.083	214.813	955.172	814.99	936.744	Serine/arginine-rich splicing factor 5 (Delayed-early protein HRS) (Pre-mRNA-splicing factor SRP40) (Splicing factor, arginine/serine-rich 5)	Srsf5 Hrs Sfrs5	Mus musculus (Mouse)	269
Q6PHS9|CA2D2_MOUSE	938.127	1325.6	22.3353	6.88867	72.0527	15.5332	913.999	943.652	1104.73	830.917	455.133	423.75	Voltage-dependent calcium channel subunit alpha-2/delta-2 (Protein ducky) (Voltage-gated calcium channel subunit alpha-2/delta-2) [Cleaved into: Voltage-dependent calcium channel subunit alpha-2-2; Voltage-dependent calcium channel subunit delta-2]	Cacna2d2 Kiaa0558	Mus musculus (Mouse)	1154
P42669|PURA_MOUSE	16266.1	17599.6	16580.3	6.88867	1.84324	11.4249	6893.4	6972.16	4247.88	12322	13017.5	12536.7	Transcriptional activator protein Pur-alpha (Purine-rich single-stranded DNA-binding protein alpha)	Pura	Mus musculus (Mouse)	321
Q9D6J5|NDUB8_MOUSE	143806	178762	117866	93550.8	82189.2	106634	165567	173242	189099	156610	141013	138521	NADH dehydrogenase [ubiquinone] 1 beta subcomplex subunit 8, mitochondrial (Complex I-ASHI) (CI-ASHI) (NADH-ubiquinone oxidoreductase ASHI subunit)	Ndufb8	Mus musculus (Mouse)	186
Q9QY76|VAPB_MOUSE	118378	124196	114661	39763.5	40514	60079.3	36774.7	37000.3	49863.9	64710	72921.5	67746.7	Vesicle-associated membrane protein-associated protein B (VAMP-B) (VAMP-associated protein B) (VAP-B) (VAMP-associated protein 33b)	Vapb	Mus musculus (Mouse)	243
Q8CCS6|PABP2_MOUSE	798.606	319.39	3717.49	6267	5210.68	15968	1630.72	1224.83	2209.69	921.789	1870	657.37	Polyadenylate-binding protein 2 (PABP-2) (Poly(A)-binding protein 2) (Nuclear poly(A)-binding protein 1) (Poly(A)-binding protein II) (PABII) (Polyadenylate-binding nuclear protein 1)	Pabpn1 Pab2 Pabp2	Mus musculus (Mouse)	302
O35593|PSDE_MOUSE	14568.8	15374.7	14850.8	26104.3	26309	25724.2	16660.4	17298.3	18675.9	13103.4	9435.18	10269.7	26S proteasome non-ATPase regulatory subunit 14 (EC 3.4.19.-) (26S proteasome regulatory subunit RPN11) (MAD1)	Psmd14 Pad1	Mus musculus (Mouse)	310
Q9D1Q4|DPM3_MOUSE	1312.41	1099.11	1140.83	552.465	547.156	746.559	395.996	505.471	444.569	698.584	1145.57	792.373	Dolichol-phosphate mannosyltransferase subunit 3 (Dolichol-phosphate mannose synthase subunit 3) (DPM synthase subunit 3) (Dolichyl-phosphate beta-D-mannosyltransferase subunit 3) (Mannose-P-dolichol synthase subunit 3) (MPD synthase subunit 3)	Dpm3	Mus musculus (Mouse)	92
Q8BH86|GLUCM_MOUSE	13125.6	20306.5	24459.4	11895.5	17942	16539.2	32877.1	33948	34554.8	22112.8	32592.3	28997	D-glutamate cyclase, mitochondrial (EC 4.2.1.48)	Dglucy	Mus musculus (Mouse)	617
Q9QWL7|K1C17_MOUSE	2452.15	2985.88	3124.25	564.95	362.753	619.725	0.477757	313.889	317.803	5459.09	5126.64	5146.38	Keratin, type I cytoskeletal 17 (Cytokeratin-17) (CK-17) (Keratin-17) (K17)	Krt17 Krt1-17	Mus musculus (Mouse)	433
Q07456|AMBP_MOUSE	745.644	1278.68	834.371	2922.57	5578.64	8176.05	2895.81	3559.52	2937.82	1530.41	1917.79	1976.84	Protein AMBP [Cleaved into: Alpha-1-microglobulin; Inter-alpha-trypsin inhibitor light chain (ITI-LC) (Bikunin) (HI-30); Trypstatin]	Ambp Itil	Mus musculus (Mouse)	349
P0CW03|LY6C2_MOUSE	2504.06	1785.22	1261.48	3287.06	4067.75	1061.53	0.477757	38.3593	199.933	12.3283	131.866	199.908	Lymphocyte antigen 6C2 (Ly-6C2)	Ly6c2 Ly6c	Mus musculus (Mouse)	131
Q9CZD5|IF3M_MOUSE	152.148	11.8354	1335.45	84.6724	144.032	319.315	642.6	557.023	622.477	370.822	78.7343	133.601	Translation initiation factor IF-3, mitochondrial (IF-3(Mt)) (IF-3Mt) (IF3(mt)) (IF3mt)	Mtif3	Mus musculus (Mouse)	276
Q9CXJ1|SYEM_MOUSE	3709.19	3257.1	3305.35	2150.46	2821.7	3369.01	3103.4	3280.55	1220.28	3735.63	3906.29	3897.39	Probable glutamate--tRNA ligase, mitochondrial (EC 6.1.1.17) (Glutamyl-tRNA synthetase) (GluRS)	Ears2 Kiaa1970	Mus musculus (Mouse)	523
Q8R411|MYCT1_MOUSE	131.217	8054.82	8569.98	7993.51	8428.03	9349.52	1194.5	550.791	1303.63	22114.1	210.325	818.634	Myc target protein 1 (Myc target in myeloid cells protein 1)	Myct1 Mtmc1	Mus musculus (Mouse)	188
Q91V79|FITM1_MOUSE	302.591	593.495	440.539	6.88867	1.84324	11.4249	1355.52	621.369	2254.54	1536.51	2251.79	2095.77	Fat storage-inducing transmembrane protein 1 (Fat-inducing protein 1)	Fitm1 Fit1	Mus musculus (Mouse)	292
P70296|PEBP1_MOUSE	407467	392520	414622	244464	262393	289368	248900	305183	325123	278428	297263	295970	Phosphatidylethanolamine-binding protein 1 (PEBP-1) (HCNPpp) [Cleaved into: Hippocampal cholinergic neurostimulating peptide (HCNP)]	Pebp1 Pbp Pebp	Mus musculus (Mouse)	187
Q9D924|ISCA1_MOUSE	14172.5	17279.3	18537	9628.65	9135.31	9247	10928.1	10647.7	12484.8	13752.6	13270.1	12794.3	Iron-sulfur cluster assembly 1 homolog, mitochondrial (HESB-like domain-containing protein 2) (Iron-sulfur assembly protein IscA)	Isca1 Hbld2	Mus musculus (Mouse)	129
Q8C0L0|TMX4_MOUSE	4551.88	8362.22	8951.74	8004	9120.2	8169.32	3621.85	6024.16	5312.93	8227.31	5593.28	5519.42	Thioredoxin-related transmembrane protein 4 (Thioredoxin domain-containing protein 13)	Tmx4 D2Bwg1356e Kiaa1162 Txndc13	Mus musculus (Mouse)	335
B1AXP6|TOM5_MOUSE	8579.69	3764.85	7007.74	1369.88	4342.98	1552.45	6181.51	5703.64	6158.54	1709.55	2095.52	3958.92	Mitochondrial import receptor subunit TOM5 homolog	Tomm5 Tom5	Mus musculus (Mouse)	51
P21614|VTDB_MOUSE	4075.05	8198.13	5077.32	10035.7	9010.98	11281.1	5695.42	5586	6809.94	3021.55	3013.92	5900.06	Vitamin D-binding protein (DBP) (VDB) (Gc-globulin) (Group-specific component)	Gc	Mus musculus (Mouse)	476
Q8BTY1|KAT1_MOUSE	11681.8	17260.6	17239.5	15938.2	18110.4	17366.2	9752.87	15473.5	10035.4	15420.7	14211.5	14348.3	Kynurenine--oxoglutarate transaminase 1 (EC 2.6.1.7) (Cysteine-S-conjugate beta-lyase) (EC 4.4.1.13) (Glutamine transaminase K) (GTK) (Glutamine--phenylpyruvate transaminase) (EC 2.6.1.64) (Kynurenine aminotransferase 1) (Kynurenine aminotransferase I) (KATI) (Kynurenine--oxoglutarate transaminase I)	Kyat1 Ccbl1 Kat	Mus musculus (Mouse)	424
Q8BUY9|PGTB1_MOUSE	6278.1	3997.42	3068.14	3065.48	3121.86	2956.77	3720.61	4073.96	1477.74	4280.87	4190.51	5676.37	Geranylgeranyl transferase type-1 subunit beta (EC 2.5.1.59) (Geranylgeranyl transferase type I subunit beta) (GGTase-I-beta) (Type I protein geranyl-geranyltransferase subunit beta)	Pggt1b	Mus musculus (Mouse)	377
Q8R4S0|PP14C_MOUSE	11532.2	10673.3	10853.6	395.504	523.795	578.186	12356.9	12361.2	13114.8	11196.7	11599.9	11689.1	Protein phosphatase 1 regulatory subunit 14C (Kinase-enhanced PP1 inhibitor) (PKC-potentiated PP1 inhibitory protein)	Ppp1r14c Kepi	Mus musculus (Mouse)	164
Q9CQV5|RT24_MOUSE	598.881	1010.69	412.179	1655.3	1661.27	2090.01	112.467	217.545	204.168	757.921	1104.82	733.296	28S ribosomal protein S24, mitochondrial (MRP-S24) (S24mt)	Mrps24	Mus musculus (Mouse)	167
P28661|SEPT4_MOUSE	3588.68	2706.78	3247.11	5652.95	5269.62	5651.99	1488.65	239.558	1590.83	2415.43	2282.39	2077.93	Septin-4 (Brain protein H5) (Peanut-like protein 2)	Septin4 Pnutl2 Sept4	Mus musculus (Mouse)	478
Q3U1V6|UEVLD_MOUSE	1043.39	1247.01	512.254	6.88867	1.84324	138.795	58.8529	148.702	9.31504	372.114	366.049	144.788	Ubiquitin-conjugating enzyme E2 variant 3 (UEV-3) (EV and lactate/malate dehydrogenase domain-containing protein)	Uevld Attp Uev3	Mus musculus (Mouse)	471
Q8BY87|UBP47_MOUSE	1799.81	851.401	670.423	2850.02	2898.34	2586.42	3009.79	1342.87	1862.05	3773.81	1755.76	1775.47	Ubiquitin carboxyl-terminal hydrolase 47 (EC 3.4.19.12) (Deubiquitinating enzyme 47) (Ubiquitin thioesterase 47) (Ubiquitin-specific-processing protease 47)	Usp47	Mus musculus (Mouse)	1376
Q9CY64|BIEA_MOUSE	16406.9	23474.7	26227.7	6752.49	10747.7	9698.44	9892.57	8923.61	10353.6	11848.8	15400.6	15686.6	Biliverdin reductase A (BVR A) (EC 1.3.1.24) (Biliverdin-IX alpha-reductase)	Blvra	Mus musculus (Mouse)	295
Q9D7N3|RT09_MOUSE	5838.37	6117.53	7064.35	5710.83	5642.05	5779.04	7051.26	6120.75	6752.97	6781.19	7755.91	7996.35	28S ribosomal protein S9, mitochondrial (MRP-S9) (S9mt)	Mrps9	Mus musculus (Mouse)	390
Q9D7V1|SH24A_MOUSE	1494.34	5073.23	1945.65	319.687	929.683	1302.38	270.398	1231.82	894.233	386.884	1483.8	1766.46	SH2 domain-containing protein 4A	Sh2d4a	Mus musculus (Mouse)	421
Q61205|PA1B3_MOUSE	27.283	11.8354	22.3353	901.458	846.631	353.468	634.233	2049.76	586.579	131.922	210.91	109.328	Platelet-activating factor acetylhydrolase IB subunit gamma (EC 3.1.1.47) (PAF acetylhydrolase 29 kDa subunit) (PAF-AH 29 kDa subunit) (PAF-AH subunit gamma) (PAFAH subunit gamma)	Pafah1b3 Pafahg	Mus musculus (Mouse)	232
Q9JIQ3|DBLOH_MOUSE	13649.7	16460.7	17355.5	7551.73	7905.51	6866.48	6199.46	4700.8	10735.1	4156.64	18458.3	16823.4	Diablo homolog, mitochondrial (Direct IAP-binding protein with low pI) (Second mitochondria-derived activator of caspase) (Smac)	Diablo Smac	Mus musculus (Mouse)	237
Q5F2E8|TAOK1_MOUSE	27.283	220.912	153.392	380.973	214.095	790.261	144.731	209.046	256.006	132.304	209.973	283.919	Serine/threonine-protein kinase TAO1 (EC 2.7.11.1) (Thousand and one amino acid protein 1)	Taok1 Kiaa1361	Mus musculus (Mouse)	1001
P59024|FKB14_MOUSE	99.6827	11.8354	22.3353	245.427	187.881	211.808	125.621	138.032	3502.33	63.5011	164.306	1.36564	Peptidyl-prolyl cis-trans isomerase FKBP14 (PPIase FKBP14) (EC 5.2.1.8) (FK506-binding protein 14) (FKBP-14) (Rotamase)	Fkbp14	Mus musculus (Mouse)	211
P60521|GBRL2_MOUSE	678.96	1479.24	1041.42	95.8908	79.1376	483.045	1871.17	895.949	2577.09	1326.99	676.369	887.334	Gamma-aminobutyric acid receptor-associated protein-like 2 (GABA(A) receptor-associated protein-like 2) (Golgi-associated ATPase enhancer of 16 kDa) (GATE-16)	Gabarapl2	Mus musculus (Mouse)	117
Q9DCG9|TR112_MOUSE	365.945	143.895	178.988	124.623	148.908	21.5254	942.893	1801.71	1971.55	1260.62	1653.95	1418.55	Multifunctional methyltransferase subunit TRM112-like protein (tRNA methyltransferase 112 homolog)	Trmt112	Mus musculus (Mouse)	125
Q8K2Y3|EVA1B_MOUSE	27.283	165.648	776.748	6.88867	1.84324	51.8581	459.559	576.278	387.223	83.0172	89.5774	281.151	Protein eva-1 homolog B (Protein FAM176B)	Eva1b Fam176b	Mus musculus (Mouse)	164
Q9R0N0|GALK1_MOUSE	6824.82	5856.89	6309.52	6743.87	6689.41	7810.88	6012.14	6112.68	6643.02	7048.42	8618.99	7895.35	Galactokinase (EC 2.7.1.6) (Galactose kinase)	Galk1 Galk Glk	Mus musculus (Mouse)	392
P38060|HMGCL_MOUSE	22885.4	21029.8	21888.3	12600.8	12875.9	12258.1	15016.3	16835.1	15759.5	19629.2	21124	20011.3	Hydroxymethylglutaryl-CoA lyase, mitochondrial (HL) (HMG-CoA lyase) (EC 4.1.3.4) (3-hydroxy-3-methylglutarate-CoA lyase)	Hmgcl	Mus musculus (Mouse)	325
Q3UFK8|FRMD8_MOUSE	27.283	11.8354	22.3353	1203.12	730.106	253.921	524.231	239.163	170.663	85.2396	725.436	228.798	FERM domain-containing protein 8 (iRhom tail-associated protein) (iTAP)	Frmd8	Mus musculus (Mouse)	466
Q6P9J9|ANO6_MOUSE	254.908	280.095	348.576	914.01	926.298	621.973	386.704	579.077	1595.89	331.724	458.581	434.334	Anoctamin-6 (Small-conductance calcium-activated nonselective cation channel) (SCAN channel) (Transmembrane protein 16F)	Ano6 Tmem16f	Mus musculus (Mouse)	911
P01801|HVM32_MOUSE	235.01	627.325	751.545	2387.23	2272.79	1682.94	0.477757	263.936	226.839	1435.14	1365.06	1186.54	Ig heavy chain V-III region J606		Mus musculus (Mouse)	115
Q99N93|RM16_MOUSE	5490.34	2614.67	5824.95	1860.63	1417.56	2044.93	3352.45	3168.86	2955.51	7971.52	9591.96	8786.85	39S ribosomal protein L16, mitochondrial (L16mt) (MRP-L16)	Mrpl16	Mus musculus (Mouse)	251
Q9QXD8|LIMD1_MOUSE	27.283	118.817	22.3353	1152.77	1154.67	1224.17	1625.76	1797.4	1678.33	536.526	347.306	345.536	LIM domain-containing protein 1	Limd1	Mus musculus (Mouse)	668
Q8VCM5|MUL1_MOUSE	27.283	163.966	197.991	203.062	239.272	339.502	585.291	195.751	787.058	1133.03	1214.24	1022.68	Mitochondrial ubiquitin ligase activator of NFKB 1 (EC 2.3.2.27) (E3 ubiquitin-protein ligase MUL1) (Growth inhibition and death E3 ligase) (RING-type E3 ubiquitin transferase NFKB 1)	Mul1 Gide	Mus musculus (Mouse)	352
Q7TMJ8|P3IP1_MOUSE	386.178	534.356	22.3353	2898.12	2607.61	2663.92	75.8081	243.133	146.371	243.055	296.851	379.667	Phosphoinositide-3-kinase-interacting protein 1 (Calcineurin-regulated kringle domain-containing protein) (Kringle domain-containing protein HGFL)	Pik3ip1 Crkd Hgfl	Mus musculus (Mouse)	264
P40936|INMT_MOUSE	3687.28	4848.8	5177.03	3527.94	2729.2	2240.81	1875.56	2678.7	3542.64	1417.4	37.6845	3407.77	Indolethylamine N-methyltransferase (Indolamine N-methyltransferase) (EC 2.1.1.49) (EC 2.1.1.96) (Aromatic alkylamine N-methyltransferase) (Amine N-methyltransferase) (Arylamine N-methyltransferase) (Thioether S-methyltransferase) (TEMT)	Inmt Temt	Mus musculus (Mouse)	264
Q8BGZ4|CDC23_MOUSE	644.43	259.207	22.3353	1238.39	800.728	415.864	493.977	481.131	356.651	320.318	397.926	264.817	Cell division cycle protein 23 homolog (Anaphase-promoting complex subunit 8) (APC8) (Cyclosome subunit 8)	Cdc23 Anapc8	Mus musculus (Mouse)	597
P08074|CBR2_MOUSE	2377.69	2584.29	3500.74	5977.87	4733.47	861.389	6196.02	6313.58	6397.61	8738.98	8674.05	10282.7	Carbonyl reductase [NADPH] 2 (EC 1.1.1.184) (Adipocyte protein P27) (AP27) (Lung carbonyl reductase) (LCR) (NADPH-dependent carbonyl reductase 2)	Cbr2	Mus musculus (Mouse)	244
Q69ZZ6|TMCC1_MOUSE	105.139	11.8354	22.3353	58.5941	62.6579	84.9573	85.1678	64.4525	9.31504	92.8672	118.989	138.471	Transmembrane and coiled-coil domains protein 1	Tmcc1 Kiaa0779	Mus musculus (Mouse)	649
Q6NXH9|K2C73_MOUSE	9919.17	9217.15	7508.59	686.128	913.243	775.75	1624.95	981.953	1574.09	11095.8	15013.6	11206.9	Keratin, type II cytoskeletal 73 (Cytokeratin-73) (CK-73) (Keratin-73) (K73) (Type II inner root sheath-specific keratin-K6irs3) (Type-II keratin Kb36)	Krt73 Kb36	Mus musculus (Mouse)	539
Q9R112|SQOR_MOUSE	8640.27	7433.39	7204.86	3889.07	3780.71	4278.07	9156.35	9507.13	9979.87	11243.2	10511.5	10452.7	Sulfide:quinone oxidoreductase, mitochondrial (SQOR) (EC 1.8.5.8) (Sulfide quinone oxidoreductase)	Sqor Sqrdl	Mus musculus (Mouse)	450
B9EJR8|DAAF5_MOUSE	625.702	642.139	229.596	304.066	320.543	159.559	337.08	361.04	262.936	451.004	669.688	622.87	Dynein assembly factor 5, axonemal (HEAT repeat-containing protein 2)	Dnaaf5 Heatr2	Mus musculus (Mouse)	853
P32921|SYWC_MOUSE	18984.9	16564.8	16845.9	12331.6	11346.8	13433.2	13759.9	15309.6	16386.8	15115.8	14888.1	15581	Tryptophan--tRNA ligase, cytoplasmic (EC 6.1.1.2) (Tryptophanyl-tRNA synthetase) (TrpRS) [Cleaved into: T1-TrpRS; T2-TrpRS]	Wars1 Wars Wrs	Mus musculus (Mouse)	481
P63321|RALA_MOUSE	11744.5	10632.2	9934.09	9276.44	10381.3	9894.32	12523.4	12718.2	13406.7	13410.8	13119.6	13316.5	Ras-related protein Ral-A (EC 3.6.5.2)	Rala Ral Ral-a	Mus musculus (Mouse)	206
Q9JJK2|LANC2_MOUSE	315.641	277.434	22.3353	2036.96	1793.52	5608.06	701.824	959.518	1487.5	797.294	743.207	618.792	LanC-like protein 2 (Testis-specific adriamycin sensitivity protein)	Lancl2 Tasp	Mus musculus (Mouse)	450
Q9DBR7|MYPT1_MOUSE	1847.22	1800.83	1982.96	3251.62	4097.02	3343.43	3608.94	3046.99	3862.14	2024.08	2494.66	2044.4	Protein phosphatase 1 regulatory subunit 12A (Myosin phosphatase-targeting subunit 1) (Myosin phosphatase target subunit 1)	Ppp1r12a Mypt1	Mus musculus (Mouse)	1029
Q9CWX2|CIA30_MOUSE	1312.72	409.902	416.633	377.056	474.823	355.16	7221.36	6436.65	5930.1	5770.36	4807.36	4123.12	Complex I intermediate-associated protein 30, mitochondrial (NADH dehydrogenase [ubiquinone] 1 alpha subcomplex assembly factor 1)	Ndufaf1 Cia30	Mus musculus (Mouse)	328
Q8BTE0|SDHF4_MOUSE	22511.4	24756.3	26156.5	11749.9	12252.3	11520.5	9899.12	10274.6	10963.6	12265.4	13203.5	12979.1	Succinate dehydrogenase assembly factor 4, mitochondrial (SDH assembly factor 4) (SDHAF4)	Sdhaf4	Mus musculus (Mouse)	104
Q8BQP8|RFIP4_MOUSE	1811.56	795.976	1241.17	722.46	609.671	1575.64	2633.4	2165.2	4268.82	4218.37	3065.46	5067.76	Rab11 family-interacting protein 4 (FIP4-Rab11) (Rab11-FIP4) (mRab11-FIP4A)	Rab11fip4 Kiaa1821	Mus musculus (Mouse)	635
E9PZJ8|ASCC3_MOUSE	1570.16	1130.19	1699.68	109.773	936.06	655.593	478.829	434.6	9.31504	402.105	706.685	583.994	Activating signal cointegrator 1 complex subunit 3 (EC 3.6.4.12)	Ascc3	Mus musculus (Mouse)	2198
Q91VS7|MGST1_MOUSE	13469.2	14120	13736.5	5382.37	5558.41	5712.95	11798.3	10901.7	12989.8	9348.3	9816.15	9494.77	Microsomal glutathione S-transferase 1 (Microsomal GST-1) (EC 2.5.1.18) (Microsomal GST-I)	Mgst1	Mus musculus (Mouse)	155
Q61699|HS105_MOUSE	28694.7	25352	25970.9	2972.21	27105.8	27772.3	3272.31	11450.5	3276.31	2990.41	3799.55	12180.1	Heat shock protein 105 kDa (42 degrees C-HSP) (Heat shock 110 kDa protein) (Heat shock-related 100 kDa protein E7I) (HSP-E7I)	Hsph1 Hsp105 Hsp110 Kiaa0201	Mus musculus (Mouse)	858
O70373|XIRP1_MOUSE	13610.5	13918.3	12715.8	14922	13955.8	13031.8	11163.1	10904.3	14694.4	9263.41	10990	8923.92	Xin actin-binding repeat-containing protein 1 (Cardiomyopathy-associated protein 1)	Xirp1 Cmya1 Xin	Mus musculus (Mouse)	1129
Q8CDM8|F16B1_MOUSE	582.428	103.323	697.647	55.7089	187.282	147.338	60.6129	221.504	142.488	12.3283	13.3543	1.36564	Protein FAM160B1	Fam160b1 Kiaa1600	Mus musculus (Mouse)	764
Q641P0|ARP3B_MOUSE	214.609	297.199	22.3353	5431.58	576.955	159.379	355.362	227.321	153.857	193.524	13.3543	1.36564	Actin-related protein 3B (ARP3-beta) (Actin-like protein 3B)	Actr3b	Mus musculus (Mouse)	418
Q80UY1|CARME_MOUSE	3998.85	4275.81	4863.34	639.581	853.072	877.657	2789.69	2791.85	3208.02	4274.59	4064.14	4028.97	Carnosine N-methyltransferase (EC 2.1.1.22)	Carnmt1	Mus musculus (Mouse)	400
Q9CQV1|TIM16_MOUSE	25930	27946.3	27298	5842.84	6932.46	7081.34	13139.7	15044.7	15906.4	19476.2	21428.9	21371.9	Mitochondrial import inner membrane translocase subunit TIM16 (Mitochondria-associated granulocyte macrophage CSF-signaling molecule) (Presequence translocated-associated motor subunit PAM16)	Pam16 Magmas Tim16 Timm16	Mus musculus (Mouse)	125
Q9CRC0|VKOR1_MOUSE	604.009	2201.91	1941.07	213.539	298.278	465.346	402.101	630.931	666.377	1027.5	958.463	1019.45	Vitamin K epoxide reductase complex subunit 1 (EC 1.17.4.4) (Vitamin K1 2,3-epoxide reductase subunit 1)	Vkorc1	Mus musculus (Mouse)	161
P97478|COQ7_MOUSE	668.865	582.677	1833.52	5426.05	5407.75	4928.16	21746.8	18442.2	23971.6	9419.39	13077.5	9962.28	5-demethoxyubiquinone hydroxylase, mitochondrial (DMQ hydroxylase) (EC 1.14.99.60) (Timing protein clk-1 homolog) (Ubiquinone biosynthesis monooxygenase COQ7)	Coq7	Mus musculus (Mouse)	217
Q9WTL7|LYPA2_MOUSE	11321.2	6830.49	11003.2	9298.31	9929.1	11313.7	9776.05	9189.88	9323.11	10938.7	11625.9	11400.6	Acyl-protein thioesterase 2 (APT-2) (EC 3.1.2.-) (Lysophospholipase 2) (Lysophospholipase II) (LPL-II) (LysoPLA II) (mLyso II)	Lypla2	Mus musculus (Mouse)	231
A3KFX0|5NT1A_MOUSE	6289.85	6749.67	2727.81	147.275	53.7709	564.051	2129.36	2883.83	12357.3	1027.25	5986.92	4226.66	Cytosolic 5'-nucleotidase 1A (cN1A) (EC 3.1.3.5) (Cytosolic 5'-nucleotidase IA) (cN-IA)	Nt5c1a	Mus musculus (Mouse)	365
Q8BZJ7|DCNL2_MOUSE	27.283	1521.82	840.755	4411.53	3872.13	3824.1	4886.35	3726.66	4772.27	3583.53	4326.78	4094.58	DCN1-like protein 2 (DCUN1 domain-containing protein 2) (Defective in cullin neddylation protein 1-like protein 2)	Dcun1d2 Dcun1l2	Mus musculus (Mouse)	259
P01029|CO4B_MOUSE	6426.43	6510.02	6699.58	8641.59	8297.46	9845.41	4615.8	4864.99	5990.72	5802.9	5657.71	5398.2	Complement C4-B [Cleaved into: Complement C4 beta chain; Complement C4 alpha chain; C4a anaphylatoxin; Complement C4 gamma chain]	C4b C4	Mus musculus (Mouse)	1738
P20065|TYB4_MOUSE	66369.1	61869.2	59476.3	10513.5	10857.6	11041.7	58221.7	62608.2	63575.5	19769.4	19603.4	18457	Thymosin beta-4 (T beta 4) [Cleaved into: Hematopoietic system regulatory peptide (Seraspenide)]	Tmsb4x Ptmb4 Tmsb4	Mus musculus (Mouse)	50
Q8JZU2|TXTP_MOUSE	337.137	316.264	332.486	576.717	453.204	388.338	510.873	470.118	560.443	691.694	358.557	160.116	Tricarboxylate transport protein, mitochondrial (Citrate transport protein) (CTP) (Solute carrier family 25 member 1) (Tricarboxylate carrier protein)	Slc25a1	Mus musculus (Mouse)	311
Q9D6Y4|BORC8_MOUSE	880.662	856.534	848.153	6.88867	1.84324	11.4249	119.009	243.945	186.318	194.744	252.289	441.242	BLOC-1-related complex subunit 8	Borcs8	Mus musculus (Mouse)	120
Q8BMK4|CKAP4_MOUSE	9497.02	9777.82	10195.9	12375.8	14591.5	13745.5	3302.16	4259.46	4065.01	3808.93	4447.77	3917.31	Cytoskeleton-associated protein 4 (63-kDa cytoskeleton-linking membrane protein) (Climp-63) (p63)	Ckap4	Mus musculus (Mouse)	575
O35566|CD151_MOUSE	42119.7	39552.5	38085.3	22973.5	22585.1	22437.9	22407.3	20448.6	23466.6	28111.1	24821.2	24236.7	CD151 antigen (GP27) (Membrane glycoprotein SFA-1) (Platelet-endothelial tetraspan antigen 3) (PETA-3) (CD antigen CD151)	Cd151 Peta3	Mus musculus (Mouse)	253
Q6P5E4|UGGG1_MOUSE	3769.68	4851.03	4156.1	7829.73	9091.85	6788.18	7154.02	6913.43	13159.3	3944.32	9096.49	4262.52	UDP-glucose:glycoprotein glucosyltransferase 1 (UGT1) (EC 2.4.1.-) (UDP--Glc:glycoprotein glucosyltransferase) (UDP-glucose ceramide glucosyltransferase-like 1)	Uggt1 Gt Ugcgl1 Uggt Ugt1 Ugtr	Mus musculus (Mouse)	1551
Q9Z1J3|NFS1_MOUSE	25174.9	22819.5	22829.7	15262.1	14502	14831.5	16212.3	14518.3	17003.4	22022.1	15384.8	19390	Cysteine desulfurase, mitochondrial (m-Nfs1) (EC 2.8.1.7)	Nfs1 Nifs	Mus musculus (Mouse)	459
Q99L27|GMPR2_MOUSE	2798.71	2387.91	1579.52	1636.22	1365.48	850.552	1297.75	734.774	4283.15	3474.49	2841.77	5960.31	GMP reductase 2 (GMPR 2) (EC 1.7.1.7) (Guanosine 5'-monophosphate oxidoreductase 2) (Guanosine monophosphate reductase 2)	Gmpr2	Mus musculus (Mouse)	348
P35980|RL18_MOUSE	40239.7	45882.1	47954.4	14449	9619.18	16676.8	10495	8526.8	14664.8	35637.4	42988.3	43114.9	60S ribosomal protein L18	Rpl18	Mus musculus (Mouse)	188
O89050|MKLN1_MOUSE	1084.08	371.445	565.969	3572.39	3342.94	3078.33	1479.95	420.994	594.943	1266.55	386.181	1637.41	Muskelin	Mkln1	Mus musculus (Mouse)	735
A2AWA9|RBGP1_MOUSE	681.259	349.004	546.689	1224.66	1581.72	668.834	536.785	1149.27	1230.91	888.394	840.898	318.172	Rab GTPase-activating protein 1 (GAP and centrosome-associated protein) (Rab6 GTPase-activating protein GAPCenA)	Rabgap1 Kiaa4104	Mus musculus (Mouse)	1064
Q3UHD6|SNX27_MOUSE	3235.93	2835.59	3113.51	3051.05	7473.04	6746.66	2253.05	2202.98	1830.84	2134.08	3020.69	1951.66	Sorting nexin-27	Snx27 Kiaa0488	Mus musculus (Mouse)	539
Q5U3K5|RABL6_MOUSE	27.283	835.76	1019.84	84.52	30.1952	62.5488	536.799	643.836	690.754	1846.05	567.753	1138.74	Rab-like protein 6 (GTP-binding protein Parf) (Rab-like protein 1) (RBEL1)	Rabl6 Parf	Mus musculus (Mouse)	725
Q8R216|SIR4_MOUSE	730.237	456.619	901.322	326.383	510.974	180.076	643.712	953.875	543.891	338.252	983.098	1219.86	NAD-dependent protein lipoamidase sirtuin-4, mitochondrial (EC 2.3.1.-) (NAD-dependent ADP-ribosyltransferase sirtuin-4) (EC 2.4.2.-) (NAD-dependent protein deacetylase sirtuin-4) (EC 2.3.1.286) (Regulatory protein SIR2 homolog 4) (SIR2-like protein 4)	Sirt4 Sir2l4	Mus musculus (Mouse)	333
O55222|ILK_MOUSE	11634.5	12560.2	13328.9	15115.7	17310.6	17013.2	9185.78	8833.09	9797.99	12188.5	12746.1	12503.2	Integrin-linked protein kinase (EC 2.7.11.1)	Ilk	Mus musculus (Mouse)	452
Q9QXN0|SHRM3_MOUSE	27.283	107.988	630.301	117.289	40.9747	64.5011	691.163	42.6604	9.31504	2010.03	137.604	1929.49	Protein Shroom3	Shroom3 Kiaa1481 Shrm	Mus musculus (Mouse)	1986
Q9CZR3|TM40L_MOUSE	175.071	103.826	22.3353	1617.66	800.863	2256.54	1253.31	1485.74	1701.9	347.819	471.316	418.364	Mitochondrial import receptor subunit TOM40B (Protein TOMM40-like)	Tomm40l Tomm40b	Mus musculus (Mouse)	308
Q9JHK4|PGTA_MOUSE	3574.14	4088.18	5451.03	2714.67	2836.71	2541.73	2421.65	2656.68	1532.67	3676.27	4572.24	6120.19	Geranylgeranyl transferase type-2 subunit alpha (EC 2.5.1.60) (Geranylgeranyl transferase type II subunit alpha) (Rab geranyl-geranyltransferase subunit alpha) (Rab GG transferase alpha) (Rab GGTase alpha) (Rab geranylgeranyltransferase subunit alpha)	Rabggta	Mus musculus (Mouse)	567
P60824|CIRBP_MOUSE	330.131	1059.56	430.566	256.209	295.189	184.612	396.048	81.7749	345.839	562.255	162.794	135.013	Cold-inducible RNA-binding protein (A18 hnRNP) (Glycine-rich RNA-binding protein CIRP)	Cirbp Cirp	Mus musculus (Mouse)	172
Q9QYC7|VKGC_MOUSE	27.283	11.8354	45.8638	358.307	739.098	512.418	148.773	96.1647	143.558	46.1031	13.3543	59.9231	Vitamin K-dependent gamma-carboxylase (EC 4.1.1.90) (Gamma-glutamyl carboxylase) (Peptidyl-glutamate 4-carboxylase) (Vitamin K gamma glutamyl carboxylase)	Ggcx	Mus musculus (Mouse)	757
Q8BHD7|PTBP3_MOUSE	485.603	526.645	495.662	39.5429	1.84324	35.4006	293.822	262.632	354.356	159.265	194.912	225.953	Polypyrimidine tract-binding protein 3 (Regulator of differentiation 1) (Rod1)	Ptbp3 Rod1	Mus musculus (Mouse)	523
Q99LR1|ABD12_MOUSE	2485.48	2951.98	3178.58	3372.28	3620.42	2427.75	2426.32	1633.13	2074.08	2395.36	3054.87	2528.98	Lysophosphatidylserine lipase ABHD12 (EC 3.1.1.-) (2-arachidonoylglycerol hydrolase ABHD12) (Abhydrolase domain-containing protein 12) (Monoacylglycerol lipase ABHD12) (EC 3.1.1.23) (Oxidized phosphatidylserine lipase ABHD12) (EC 3.1.-.-)	Abhd12	Mus musculus (Mouse)	398
Q8CGP0|H2B3B_MOUSE	1140.55	249.163	22.3353	3485.42	2704.49	3029.2	3372.53	3343.14	3175.37	1195.85	1407.52	2178.92	Histone H2B type 3-B (H2B.U histone 1)	H2bu1 H2bu1-ps Hist3h2bb Hist3h2bb-ps	Mus musculus (Mouse)	126
Q640L3|CCPG1_MOUSE	128.528	11.8354	22.3353	148.294	80.0981	664.013	0.477757	183.718	215.868	215.735	312.132	240.829	Cell cycle progression protein 1	Ccpg1	Mus musculus (Mouse)	753
A2AN08|UBR4_MOUSE	1596.38	7181.33	2186.96	4729.39	2550.49	3566.14	9273.83	1229.43	4508.26	1455.64	1580.09	1465.52	E3 ubiquitin-protein ligase UBR4 (EC 2.3.2.27) (N-recognin-4) (RING-type E3 ubiquitin transferase UBR4) (Zinc finger UBR1-type protein 1) (p600)	Ubr4 Kiaa0462 Zubr1	Mus musculus (Mouse)	5180
P55264|ADK_MOUSE	62504	55943.4	64021.4	11935.6	10101.2	9793.18	51447.3	48552.8	52628.1	64197.2	67072.1	65283.9	Adenosine kinase (AK) (EC 2.7.1.20) (Adenosine 5'-phosphotransferase)	Adk	Mus musculus (Mouse)	361
O54786|DFFA_MOUSE	2296.9	3468.93	3204.81	1772.21	1879.36	1740.57	3123.08	2709.43	3828.56	1722.2	1863.21	1604.69	DNA fragmentation factor subunit alpha (DNA fragmentation factor 45 kDa subunit) (DFF-45) (Inhibitor of CAD) (ICAD)	Dffa Icad	Mus musculus (Mouse)	331
O35887|CALU_MOUSE	17914.4	14313.1	14765.5	36830	34562.4	36069.9	10035.3	9914.8	13806	7879.22	11127	9051.08	Calumenin (Crocalbin)	Calu	Mus musculus (Mouse)	315
P62702|RS4X_MOUSE	13330.2	13816.5	13949	9904.28	10459	11491.6	12039.9	16169.3	20715.3	39597.6	39113.6	40436.9	40S ribosomal protein S4, X isoform	Rps4x Rps4	Mus musculus (Mouse)	263
Q8VDG5|PPCS_MOUSE	1736.86	1610.07	2515.56	114.446	1.84324	41.85	1647.86	1638.91	4429.42	1887.41	2775.61	1981.8	Phosphopantothenate--cysteine ligase (EC 6.3.2.51) (Phosphopantothenoylcysteine synthetase) (PPC synthetase)	Ppcs Coab	Mus musculus (Mouse)	311
Q9CQ60|6PGL_MOUSE	52629.5	42675.7	58690.8	24872	33756.5	33920.3	27699.8	37138.5	36607.8	36886.6	42205	40345	6-phosphogluconolactonase (6PGL) (EC 3.1.1.31)	Pgls	Mus musculus (Mouse)	257
P47738|ALDH2_MOUSE	226425	186177	184585	91048.4	98294.3	99552.9	121174	115836	127499	151367	156790	153597	Aldehyde dehydrogenase, mitochondrial (EC 1.2.1.3) (AHD-M1) (ALDH class 2) (ALDH-E2) (ALDHI)	Aldh2 Ahd-1 Ahd1	Mus musculus (Mouse)	519
Q7TQ48|SRCA_MOUSE	468465	464411	444079	406371	377488	393417	398732	390421	423572	526654	561958	543298	Sarcalumenin	Srl Sar	Mus musculus (Mouse)	910
A2RSJ4|UH1BL_MOUSE	406.153	11.8354	580.51	1833.88	1501.32	2147.36	278.41	960.975	9.31504	1049.38	449.709	1632.53	UHRF1-binding protein 1-like (Syntaxin-6 Habc-interacting protein of 164 kDa)	Uhrf1bp1l Kiaa0701 Ship164	Mus musculus (Mouse)	1457
P17426|AP2A1_MOUSE	2601.88	1709.76	4083.54	3340.81	2733.37	2845.05	1744.46	1985.84	1496.5	1765.36	1548.24	1345.84	AP-2 complex subunit alpha-1 (100 kDa coated vesicle protein A) (Adaptor protein complex AP-2 subunit alpha-1) (Adaptor-related protein complex 2 subunit alpha-1) (Alpha-adaptin A) (Alpha1-adaptin) (Clathrin assembly protein complex 2 alpha-A large chain) (Plasma membrane adaptor HA2/AP2 adaptin alpha A subunit)	Ap2a1 Adtaa Clapa1	Mus musculus (Mouse)	977
Q8K248|HPDL_MOUSE	400.242	416.195	425.458	1519.82	1862.33	1822.88	4248.59	3712.8	4495.48	1051.1	116.584	443.692	4-hydroxyphenylpyruvate dioxygenase-like protein (EC 1.13.-.-) (Glyoxalase domain-containing protein 1)	Hpdl Gloxd1	Mus musculus (Mouse)	371
P0DP26|CALM1_MOUSE	250306	243087	219409	137937	133702	137556	125878	126948	138142	116402	117013	110525	Calmodulin-1	Calm1 Calm Cam Cam1	Mus musculus (Mouse)	149
Q9CR09|UFC1_MOUSE	4571.01	5331.69	3884.47	2363.75	2041.28	1019.06	3567.21	2499.77	3784.39	3453.17	2682.93	3652.21	Ubiquitin-fold modifier-conjugating enzyme 1 (Ufm1-conjugating enzyme 1)	Ufc1	Mus musculus (Mouse)	167
Q9DBG3|AP2B1_MOUSE	27.283	11.8354	106.833	962.567	2471.42	935.212	483.907	298.181	723.183	12.3283	669.419	437.422	AP-2 complex subunit beta (AP105B) (Adaptor protein complex AP-2 subunit beta) (Adaptor-related protein complex 2 subunit beta) (Beta-2-adaptin) (Beta-adaptin) (Clathrin assembly protein complex 2 beta large chain) (Plasma membrane adaptor HA2/AP2 adaptin beta subunit)	Ap2b1 Clapb1	Mus musculus (Mouse)	937
Q9CQZ6|NDUB3_MOUSE	246064	221458	225473	117496	114787	121514	124942	109564	135096	71440	140922	128636	NADH dehydrogenase [ubiquinone] 1 beta subcomplex subunit 3 (Complex I-B12) (CI-B12) (NADH-ubiquinone oxidoreductase B12 subunit)	Ndufb3	Mus musculus (Mouse)	104
Q8K0V4|CNOT3_MOUSE	27.283	127.793	196.595	300.472	295.402	140.815	474.179	482.222	1493.4	124.464	130.454	46.0961	CCR4-NOT transcription complex subunit 3 (CCR4-associated factor 3)	Cnot3 Not3	Mus musculus (Mouse)	751
O70258|SGCE_MOUSE	544.742	336.294	270.447	1316.64	2007.05	1036.83	304.35	709.994	540.398	483.585	375.621	444.187	Epsilon-sarcoglycan (Epsilon-SG)	Sgce	Mus musculus (Mouse)	437
A2AGT5|CKAP5_MOUSE	2456.14	892.976	2239.65	2611.36	2958.54	8013.62	1345.48	380.212	1318.59	1682.43	1607.06	1832.25	Cytoskeleton-associated protein 5	Ckap5	Mus musculus (Mouse)	2032
Q6P9R2|OXSR1_MOUSE	8316.59	11478.2	11583.8	8070.11	7330.16	7945.12	4349.87	5843.04	6171.15	9401.15	5943.52	5577.43	Serine/threonine-protein kinase OSR1 (EC 2.7.11.1) (Oxidative stress-responsive 1 protein)	Oxsr1 Osr1	Mus musculus (Mouse)	527
Q9CQZ1|HSBP1_MOUSE	1926.26	1859.51	2033.3	1578.54	1269.87	1060.55	130.295	2.93463	111.563	132.435	13.3543	586.514	Heat shock factor-binding protein 1	Hsbp1	Mus musculus (Mouse)	76
Q91VU6|DCA11_MOUSE	1674.82	1834.29	1340.25	1934.05	1178.11	2057.13	1279.22	1528.67	1383.42	1343.02	1832.98	1160.22	DDB1- and CUL4-associated factor 11 (WD repeat-containing protein 23)	Dcaf11 D14Ucla1 Wdr23	Mus musculus (Mouse)	549
P62960|YBOX1_MOUSE	55110.1	56596.4	61240.6	39217.5	47425	51461.9	26450.2	19845	26972.1	31949.4	36588.4	41133.6	Y-box-binding protein 1 (YB-1) (CCAAT-binding transcription factor I subunit A) (CBF-A) (DNA-binding protein B) (DBPB) (Enhancer factor I subunit A) (EFI-A) (Nuclease-sensitive element-binding protein 1) (Y-box transcription factor)	Ybx1 Msy-1 Msy1 Nsep1 Yb1	Mus musculus (Mouse)	322
Q91WC3|ACSL6_MOUSE	604.699	1368.39	1504.74	1759.58	1773.55	1573.46	5901.86	4627.16	3503.45	1892.35	3048.92	3012.52	Long-chain-fatty-acid--CoA ligase 6 (EC 6.2.1.3) (Arachidonate--CoA ligase) (EC 6.2.1.15) (Long-chain acyl-CoA synthetase 6) (LACS 6)	Acsl6 Facl6	Mus musculus (Mouse)	697
P83741|WNK1_MOUSE	2526.1	1916.17	3466.63	1820.15	2620.47	3560.36	2072.12	1321.22	2118.22	1524.96	1639.72	1692.38	Serine/threonine-protein kinase WNK1 (EC 2.7.11.1) (Protein kinase lysine-deficient 1) (Protein kinase with no lysine 1)	Wnk1 Hsn2 Prkwnk1	Mus musculus (Mouse)	2377
Q923U0|TM1L1_MOUSE	708.681	791.532	637.153	1267.68	1350.17	900.946	797.45	672.644	627.371	261.604	386.271	188.688	TOM1-like protein 1 (Src-activating and signaling molecule protein) (Target of Myb-like protein 1)	Tom1l1 Srcasm	Mus musculus (Mouse)	474
Q8K330|SSH3_MOUSE	709.127	11.8354	22.3353	6.88867	88.8457	60.3955	449.861	50.9655	110.375	288.64	450.721	309.457	Protein phosphatase Slingshot homolog 3 (EC 3.1.3.16) (EC 3.1.3.48) (SSH-like protein 3) (SSH-3L) (mSSH-3L)	Ssh3 Ssh3l	Mus musculus (Mouse)	649
Q99NB8|UBQL4_MOUSE	27.283	4101.67	3984.29	3219.79	2774.43	2693.31	15383.3	2779.13	3104.77	2222.44	4134.73	2089.43	Ubiquilin-4 (Ataxin-1 interacting ubiquitin-like protein) (A1Up) (Ataxin-1 ubiquitin-like-interacting protein A1U) (Connexin43-interacting protein of 75 kDa) (CIP75)	Ubqln4 Cip75 Ubin	Mus musculus (Mouse)	596
Q9D187|CIA2B_MOUSE	27.283	11.8354	22.3353	708.16	835.824	826.56	803.894	781.738	672.582	138.387	689.656	273.324	Cytosolic iron-sulfur assembly component 2B (Mitotic spindle-associated MMXD complex subunit MIP18)	Ciao2b Fam96b Mip18	Mus musculus (Mouse)	163
Q80VP0|TCPR1_MOUSE	712.461	907.216	968.736	1776.39	976.257	1227.12	191.624	358.295	436.79	735.702	161.29	138.455	Tectonin beta-propeller repeat-containing protein 1	Tecpr1 Kiaa1358	Mus musculus (Mouse)	1166
P60670|NPL4_MOUSE	3247.78	4175.18	3177.51	5979.35	5665.53	9559.02	5511.14	4910.18	5269.41	3972.85	5724.46	5855.63	Nuclear protein localization protein 4 homolog (Protein NPL4)	Nploc4 Kiaa1499 Npl4	Mus musculus (Mouse)	608
Q9JIY5|HTRA2_MOUSE	27539.9	26794.5	27057	9249.87	7366.07	9637	14877.3	14110.8	17723.3	20169	20079.9	20845.7	Serine protease HTRA2, mitochondrial (EC 3.4.21.108) (High temperature requirement protein A2) (HtrA2) (Omi stress-regulated endoprotease) (Serine protease 25) (Serine proteinase OMI)	Htra2 Omi Prss25	Mus musculus (Mouse)	458
P10630|IF4A2_MOUSE	37367.6	38743.6	39851.6	14965.8	24067.3	26556.8	18337.9	17692.5	19418.8	19329.3	25216.8	25411.7	Eukaryotic initiation factor 4A-II (eIF-4A-II) (eIF4A-II) (EC 3.6.4.13) (ATP-dependent RNA helicase eIF4A-2)	Eif4a2 Ddx2b	Mus musculus (Mouse)	407
P97450|ATP5J_MOUSE	192565	170174	184337	26595	17968.2	29103.5	278098	275449	286434	101835	114230	105953	ATP synthase-coupling factor 6, mitochondrial (ATPase subunit F6) (ATP synthase peripheral stalk subunit F6)	Atp5pf Atp5j	Mus musculus (Mouse)	108
Q9ERD7|TBB3_MOUSE	27.283	190.774	279.513	357.08	963.739	638.293	832.46	341.902	9.31504	148.181	1387.7	1195.1	Tubulin beta-3 chain	Tubb3	Mus musculus (Mouse)	450
Q8R5I6|GSTM4_MOUSE	1905.25	2420.51	2521.92	337.7	402.748	159.257	2287.51	1532.42	3199.19	1221.84	1258.1	1249.95	Glutathione S-transferase Mu 4 (EC 2.5.1.18) (GST class-mu 4) (GSTM4-4) (Glutathione transferase GSTM7-7) (Leukotriene C4 synthase GSTM4) (EC 4.4.1.20)	Gstm4 Gstm7 Gstm7-7	Mus musculus (Mouse)	218
Q8BU04|UBR7_MOUSE	27.283	11.8354	22.3353	339.146	548.547	430.571	194.876	238.554	280.174	199.398	174.16	128.664	Putative E3 ubiquitin-protein ligase UBR7 (EC 2.3.2.27) (N-recognin-7) (RING-type E3 ubiquitin transferase UBR7)	Ubr7	Mus musculus (Mouse)	425
Q8CI04|COG3_MOUSE	140.558	654.096	679.158	791.66	654.501	808.708	943.74	633.754	598.392	49.9307	879.657	6379.31	Conserved oligomeric Golgi complex subunit 3 (COG complex subunit 3) (Component of oligomeric Golgi complex 3)	Cog3	Mus musculus (Mouse)	820
A2ADY9|DDI2_MOUSE	27.283	11.8354	22.3353	1185.86	1069.62	1200.44	1402.89	1295.68	1983.26	1259.26	796.163	623.232	Protein DDI1 homolog 2 (EC 3.4.23.-)	Ddi2	Mus musculus (Mouse)	399
Q99M87|DNJA3_MOUSE	18015.3	18336.4	19436.9	9438.49	10731.1	10076.1	11192.5	12006.7	12461.6	16088.8	18673.2	18038.6	DnaJ homolog subfamily A member 3, mitochondrial (DnaJ protein Tid-1) (mTid-1) (Tumorous imaginal discs protein Tid56 homolog)	Dnaja3 Tid1	Mus musculus (Mouse)	480
Q8K0E8|FIBB_MOUSE	20964.8	25936.9	23639.8	31770.6	35972	37563.7	34094	31127.5	24193.1	24026	23658.2	25991.7	Fibrinogen beta chain [Cleaved into: Fibrinopeptide B; Fibrinogen beta chain]	Fgb	Mus musculus (Mouse)	481
Q61586|GPAT1_MOUSE	1420.86	1141.39	1927.88	634.776	227.916	1016.34	1920.35	1554.11	1328.16	2907.85	3184.84	2895.08	Glycerol-3-phosphate acyltransferase 1, mitochondrial (GPAT-1) (EC 2.3.1.15) (P90)	Gpam Gpat1	Mus musculus (Mouse)	827
Q9ET01|PYGL_MOUSE	582.759	677.101	585.488	1638.12	930.456	1583.88	136.791	270.269	253.471	478.297	428.441	92.2729	Glycogen phosphorylase, liver form (EC 2.4.1.1)	Pygl	Mus musculus (Mouse)	850
O08529|CAN2_MOUSE	17478.4	11295.6	16154.5	12870	12428.7	14223.3	9773.52	14792.5	16030.8	16811.3	16828.9	17148.5	Calpain-2 catalytic subunit (EC 3.4.22.53) (80 kDa M-calpain subunit) (CALP80) (Calcium-activated neutral proteinase 2) (CANP 2) (Calpain M-type) (Calpain-2 large subunit) (Millimolar-calpain) (M-calpain)	Capn2	Mus musculus (Mouse)	700
Q91ZJ5|UGPA_MOUSE	209324	221628	205612	107169	106388	98586.8	79193	75588.7	85892.9	126271	125467	122407	UTP--glucose-1-phosphate uridylyltransferase (EC 2.7.7.9) (UDP-glucose pyrophosphorylase) (UDPGP) (UGPase)	Ugp2	Mus musculus (Mouse)	508
Q8R4Y4|STAB1_MOUSE	27.283	11.8354	22.3353	1020.8	10046.6	835.15	795.754	683.525	405.161	729.935	839.136	834.579	Stabilin-1 (Fasciclin, EGF-like, laminin-type EGF-like and link domain-containing scavenger receptor 1) (FEEL-1)	Stab1 Feel1	Mus musculus (Mouse)	2571
Q91VM9|IPYR2_MOUSE	139045	120512	137750	49696.7	69005.6	68005	74849.7	77871.3	77412.2	90594.8	93791.3	98371.1	Inorganic pyrophosphatase 2, mitochondrial (EC 3.6.1.1) (Pyrophosphate phospho-hydrolase 2) (PPase 2)	Ppa2	Mus musculus (Mouse)	330
Q9Z2S7|T22D3_MOUSE	7328.91	6703.65	22.3353	1595.86	1386.9	1273.29	700.96	1235.01	1120.36	291.01	833.975	941.254	TSC22 domain family protein 3 (Glucocorticoid-induced leucine zipper protein) (TSC22-related-inducible leucine zipper 3) (Tilz3)	Tsc22d3 Dsip1 Dsipi Gilz	Mus musculus (Mouse)	137
Q00PI9|HNRL2_MOUSE	912.94	1630.52	1605.89	3508.68	3795.12	3977.93	797.571	2333.93	1886.66	1189.85	1913.76	1782.51	Heterogeneous nuclear ribonucleoprotein U-like protein 2 (MLF1-associated nuclear protein)	Hnrnpul2 Hnrpul2 Manp	Mus musculus (Mouse)	745
Q80X19|COEA1_MOUSE	358.618	527.275	22.3353	1419.48	1571.28	294.319	244.224	320.713	222.555	12.3283	13.3543	45.8205	Collagen alpha-1(XIV) chain	Col14a1	Mus musculus (Mouse)	1797
Q8BQ47|CNPY4_MOUSE	516.114	351.728	373.271	674.915	636.415	1627.1	474.253	406.362	336.18	580.006	301.164	648.829	Protein canopy homolog 4 (Protein associated with Tlr4)	Cnpy4 Prat4b	Mus musculus (Mouse)	245
Q9ES56|TPPC4_MOUSE	2397.83	801.358	6248.8	145.745	155.581	402.386	1228.46	943.18	1216.33	2236.56	624.829	442.174	Trafficking protein particle complex subunit 4 (Synbindin) (TRS23 homolog)	Trappc4 Sbdn	Mus musculus (Mouse)	219
Q8VCM4|LIPT_MOUSE	2539.68	986.494	2243.79	589.964	1170.39	570.326	2404.1	1214.2	1389.81	2285.13	2242.37	2255.52	Lipoyltransferase 1, mitochondrial (EC 2.3.1.-) (Lipoate biosynthesis protein) (Lipoate-protein ligase) (Lipoyl ligase)	Lipt1	Mus musculus (Mouse)	373
P70445|4EBP2_MOUSE	2041.06	1766.66	1530.55	292.325	452.253	378.524	1781.22	1843.47	1964.06	964.032	1150.63	1163.03	Eukaryotic translation initiation factor 4E-binding protein 2 (4E-BP2) (eIF4E-binding protein 2) (Phosphorylated heat- and acid-stable protein regulated by insulin 2) (PHAS-II)	Eif4ebp2	Mus musculus (Mouse)	120
D0QMC3|MNDAL_MOUSE	233.29	228.51	192.408	1262.95	1602.13	1563.64	156.304	354.09	227.58	248.905	307.264	283.026	Myeloid cell nuclear differentiation antigen-like protein	Mndal	Mus musculus (Mouse)	538
Q9CPQ3|TOM22_MOUSE	2917.27	3602.01	3682.34	103.6	140.225	236.412	7408.34	7392.64	8093.98	4443.84	4504.23	4629.1	Mitochondrial import receptor subunit TOM22 homolog (Translocase of outer membrane 22 kDa subunit homolog)	Tomm22 Tom22	Mus musculus (Mouse)	142
O70400|PDLI1_MOUSE	4856.55	3503.78	3899.36	32303.4	27135.1	29175.4	6716.76	6350.3	6055.14	4613.7	4484.31	4935.2	PDZ and LIM domain protein 1 (C-terminal LIM domain protein 1) (Elfin) (LIM domain protein CLP-36)	Pdlim1 Clim1	Mus musculus (Mouse)	327
P28659|CELF1_MOUSE	4680.23	3093.65	3083.65	152.687	74.9578	173.094	4456.46	3828.34	3482.84	4385.53	4726.88	3737.04	CUGBP Elav-like family member 1 (CELF-1) (50 kDa nuclear polyadenylated RNA-binding protein) (Brain protein F41) (Bruno-like protein 2) (CUG triplet repeat RNA-binding protein 1) (CUG-BP1) (CUG-BP- and ETR-3-like factor 1) (Deadenylation factor CUG-BP) (Deadenylation factor EDEN-BP) (Embryo deadenylation element-binding protein homolog) (EDEN-BP homolog) (RNA-binding protein BRUNOL-2)	Celf1 Brunol2 Cugbp Cugbp1	Mus musculus (Mouse)	486
Q99J36|THUM1_MOUSE	304.211	252.388	427.647	6.88867	131.054	154.695	492.212	319.232	112.34	695.155	13.3543	2556.82	THUMP domain-containing protein 1	Thumpd1	Mus musculus (Mouse)	350
Q9JM13|RABX5_MOUSE	343.115	479.517	217.235	547.595	533.359	641.673	0.477757	329.556	531.896	444.929	236.463	84.6949	Rab5 GDP/GTP exchange factor (Rabex-5)	Rabgef1 Rabex5	Mus musculus (Mouse)	491
Q63829|COMD3_MOUSE	27.283	136.139	22.3353	192.444	402.923	189.984	1177.55	880.84	794.406	1018.94	459.843	506.797	COMM domain-containing protein 3 (Bmi-1 upstream gene protein) (Bup protein)	Commd3 Bup	Mus musculus (Mouse)	195
A2AWP8|ARGAL_MOUSE	27.283	11.8354	22.3353	270.552	671.059	500.231	605.321	486.914	75.1124	159.799	304.05	459.909	Rho guanine nucleotide exchange factor 10-like protein (GrinchGEF)	Arhgef10l Kiaa1626	Mus musculus (Mouse)	1280
P15864|H12_MOUSE	12915.5	9547.22	9034.89	9890.69	11300.3	9890.93	4111.81	4873.23	631.786	9555.99	9572.25	9386.92	Histone H1.2 (H1 VAR.1) (H1c)	H1-2 H1f2 Hist1h1c	Mus musculus (Mouse)	212
Q8BH57|WDR48_MOUSE	651.78	1089.47	1183.95	544.204	636.124	355.899	292.089	568.556	9.31504	1006.8	989.573	1158.4	WD repeat-containing protein 48 (USP1-associated factor 1)	Wdr48 Kiaa1449 Uaf1	Mus musculus (Mouse)	676
Q9Z1R3|APOM_MOUSE	27.283	1399.51	22.3353	885.799	666.348	1128.56	910.12	761.346	1386.97	461.711	1774.21	1300.06	Apolipoprotein M (Apo-M) (ApoM)	Apom Ng20	Mus musculus (Mouse)	190
Q8BHE8|MAIP1_MOUSE	1501.73	1894.1	1495.93	4625.83	5085.03	3993.58	7238.86	7473.02	9942.31	6789.2	5996.37	6302.96	m-AAA protease-interacting protein 1, mitochondrial (Matrix AAA peptidase-interacting protein 1)	Maip1	Mus musculus (Mouse)	291
P56812|PDCD5_MOUSE	32671.9	31471.1	32081.8	21265.4	21310.5	20080.1	18056.8	9594.43	20471.4	14846.5	15336.3	15086.7	Programmed cell death protein 5 (TF-1 cell apoptosis-related protein 19) (Protein TFAR19)	Pdcd5 Tfar19	Mus musculus (Mouse)	126
P35979|RL12_MOUSE	30487.9	29339.3	34134.3	16184.9	13993.7	17339.5	23703.3	23535.1	23836.8	30824.8	30885.6	29415.6	60S ribosomal protein L12	Rpl12	Mus musculus (Mouse)	165
Q9JJN6|CNBP1_MOUSE	965.291	1129.27	1077.49	131.08	1.84324	345.669	337.104	406.032	328.439	969.033	2124.83	348.199	Beta-catenin-interacting protein 1 (Inhibitor of beta-catenin and Tcf-4)	Ctnnbip1 Catnbip1 Icat	Mus musculus (Mouse)	81
Q8C9B9|DIDO1_MOUSE	2809.79	1606.12	808.137	8782.7	584.424	875.939	489.907	223.123	682.114	510.816	5878.62	729.609	Death-inducer obliterator 1 (DIO-1) (Death-associated transcription factor 1) (DATF-1)	Dido1 Datf1 Dio1	Mus musculus (Mouse)	2256
P61148|FGF1_MOUSE	9138.41	7941.22	7848.61	2425.72	2432.75	3134.55	8230.68	7693.13	9434.36	7903.77	8132	8599.25	Fibroblast growth factor 1 (FGF-1) (Acidic fibroblast growth factor) (aFGF) (Heparin-binding growth factor 1) (HBGF-1)	Fgf1 Fgf-1 Fgfa	Mus musculus (Mouse)	155
P01642|KV5A9_MOUSE	280.643	508.628	643.968	92.491	1.84324	11.4249	167.819	133.138	9.31504	151.936	335.593	229.786	Ig kappa chain V-V region L7 (Fragment)	Gm10881	Mus musculus (Mouse)	115
P00329|ADH1_MOUSE	4950.81	6385.29	4461.66	5920.34	2316.3	2530.11	2480.47	2590.13	1565.19	2713.62	4308.93	4346.11	Alcohol dehydrogenase 1 (EC 1.1.1.1) (ADH-A2) (Alcohol dehydrogenase A subunit)	Adh1 Adh-1	Mus musculus (Mouse)	375
Q8C5W3|TBCEL_MOUSE	914.071	427.579	833.196	344.157	857.285	732.681	977.991	1038.9	1004.95	482.432	606.552	364.941	Tubulin-specific chaperone cofactor E-like protein (Leucine-rich repeat-containing protein 35)	Tbcel Lrrc35	Mus musculus (Mouse)	424
Q6P3A8|ODBB_MOUSE	20580.9	15146.3	15829.2	17649.2	11993.2	14546.1	48281	47178.9	50387.8	46004.4	42244	40140.8	2-oxoisovalerate dehydrogenase subunit beta, mitochondrial (EC 1.2.4.4) (Branched-chain alpha-keto acid dehydrogenase E1 component beta chain) (BCKDE1B) (BCKDH E1-beta)	Bckdhb	Mus musculus (Mouse)	390
P97372|PSME2_MOUSE	22964.7	26286.8	24905.4	14880.4	16130.5	15592.4	7303.39	7134.44	6346.18	10589.7	10167.9	10731.2	Proteasome activator complex subunit 2 (11S regulator complex subunit beta) (REG-beta) (Activator of multicatalytic protease subunit 2) (Proteasome activator 28 subunit beta) (PA28b) (PA28beta)	Psme2 Pa28b1	Mus musculus (Mouse)	239
Q9D820|PRXD1_MOUSE	2445.27	4901.98	6756.49	703.271	254.648	4117.88	2668.95	1457.6	2758.4	2721.29	2007.68	2643.51	Prolyl-tRNA synthetase associated domain-containing protein 1 (PrdX deacylase domain-containing protein 1)	Prorsd1 Prdxdd1	Mus musculus (Mouse)	169
O54940|BNIP2_MOUSE	342.243	407.754	390.28	456.594	396.004	440.503	416.582	174.361	9.31504	422.779	555.104	546.176	BCL2/adenovirus E1B 19 kDa protein-interacting protein 2	Bnip2 Nip2l	Mus musculus (Mouse)	326
Q91VW3|SH3L3_MOUSE	27.283	11.8354	22.3353	2077.54	2237.76	1489.8	1240.61	1091.86	1434.38	650.103	528.794	644.616	SH3 domain-binding glutamic acid-rich-like protein 3	Sh3bgrl3	Mus musculus (Mouse)	93
Q9D7K5|DMAC2_MOUSE	224.797	94.4677	203.805	1068.83	390.235	742.182	356.524	258.033	326.666	529.179	421.902	192.358	Distal membrane-arm assembly complex protein 2 (ATP synthase subunit s-like protein)	Dmac2 Atp5sl	Mus musculus (Mouse)	258
Q9D1M7|FKB11_MOUSE	161.824	68.5795	174.161	651.661	569.342	609.747	174.787	138.066	9.31504	12.3283	34.3927	1.36564	Peptidyl-prolyl cis-trans isomerase FKBP11 (PPIase FKBP11) (EC 5.2.1.8) (19 kDa FK506-binding protein) (19 kDa FKBP) (FKBP-19) (FK506-binding protein 11) (FKBP-11) (Rotamase)	Fkbp11	Mus musculus (Mouse)	201
Q9WVQ5|MTNB_MOUSE	31977.1	29207.1	24960	9669.62	8208.66	9921.7	21435	21566.8	22744.9	26379.7	27157.1	25339	Methylthioribulose-1-phosphate dehydratase (MTRu-1-P dehydratase) (EC 4.2.1.109) (APAF1-interacting protein) (Monocyte/macrophage protein 19)	Apip Mmrp19	Mus musculus (Mouse)	241
Q99KQ4|NAMPT_MOUSE	34262.7	31107.2	32211.8	19273.9	25811.6	27777.1	25002.7	26015.2	22949.6	40396.3	40839.1	40144.7	Nicotinamide phosphoribosyltransferase (NAmPRTase) (Nampt) (EC 2.4.2.12) (Pre-B-cell colony-enhancing factor 1 homolog) (PBEF) (Visfatin)	Nampt Pbef1	Mus musculus (Mouse)	491
Q9WTZ1|RBX2_MOUSE	864.336	145.375	22.3353	988.751	1027.47	1269.31	1538.19	339.372	9.31504	730.295	466.558	422.056	RING-box protein 2 (Rbx2) (RING finger protein 7) (Sensitive to apoptosis gene protein)	Rnf7 Rbx2 Sag	Mus musculus (Mouse)	113
Q6ZWR6|SYNE1_MOUSE	27.283	3852.28	3362.57	6788.78	31535.8	123991	90.7222	4166.97	154.075	4405.46	5295.64	8816.27	Nesprin-1 (Enaptin) (KASH domain-containing protein 1) (KASH1) (Myocyte nuclear envelope protein 1) (Myne-1) (Nuclear envelope spectrin repeat protein 1) (Synaptic nuclear envelope protein 1) (Syne-1)	Syne1	Mus musculus (Mouse)	8799
Q80ZM3|ETKMT_MOUSE	27.283	11.8354	167.824	6.88867	299.201	301.769	154.685	394.262	481.29	354.983	217.994	386.967	Electron transfer flavoprotein beta subunit lysine methyltransferase (EC 2.1.1.-) (ETFB lysine methyltransferase) (ETFB-KMT) (Protein N-lysine methyltransferase METTL20)	Mettl20	Mus musculus (Mouse)	255
Q62179|SEM4B_MOUSE	1614	2219.86	1189.49	1237.75	1047.95	1288.53	7311.13	27891	473.162	1510.18	1443.99	1697.06	Semaphorin-4B (Semaphorin-C) (Sema C)	Sema4b Kiaa1745 Semac SemC	Mus musculus (Mouse)	823
Q99P87|RETN_MOUSE	27.283	11.8354	70.1799	207.565	187.368	186.792	319.908	287.126	364.625	106.709	64.2468	83.1343	Resistin (Adipose tissue-specific secretory factor) (ADSF) (Adipose-specific cysteine-rich secreted protein A12-alpha) (Cysteine-rich secreted protein FIZZ3)	Retn Fizz3	Mus musculus (Mouse)	114
Q76LS9|MINY1_MOUSE	1192.68	1286.34	913.19	4282	4545.94	4233.33	882.105	760.519	553.672	917.898	980.539	739.227	Ubiquitin carboxyl-terminal hydrolase MINDY-1 (EC 3.4.19.12) (Deubiquitinating enzyme MINDY-1) (NF-E2 inducible protein) (Protein FAM63A)	Mindy1 Fam63a Ni	Mus musculus (Mouse)	468
Q9JHI5|IVD_MOUSE	309204	310151	334119	199955	204874	179459	205576	192001	224059	200834	183654	185869	Isovaleryl-CoA dehydrogenase, mitochondrial (IVD) (EC 1.3.8.4) (Butyryl-CoA dehydrogenase) (EC 1.3.8.1)	Ivd	Mus musculus (Mouse)	424
E9PZQ0|RYR1_MOUSE	866.466	643.545	290.075	55.8889	128.053	25.3313	4661.91	4171.4	497.559	7744.04	7423.48	7885.88	Ryanodine receptor 1 (RYR-1) (RyR1) (Skeletal muscle calcium release channel) (Skeletal muscle ryanodine receptor) (Skeletal muscle-type ryanodine receptor) (Type 1 ryanodine receptor)	Ryr1	Mus musculus (Mouse)	5035
Q8R527|RHOQ_MOUSE	12547.4	8708.58	6463.98	1222.81	1033.67	1076.91	11706.2	11962.7	12040.4	11083.3	6424.06	4320.09	Rho-related GTP-binding protein RhoQ (Ras-like protein TC10)	Rhoq Arhq Tc10	Mus musculus (Mouse)	205
Q9CQY5|MAGT1_MOUSE	1832.07	968.591	811.636	1765	1541.39	1221	1561.31	1448.6	2258.32	3005.58	2537.07	2338.68	Magnesium transporter protein 1 (MagT1) (Dolichyl-diphosphooligosaccharide--protein glycosyltransferase subunit MAGT1) (Oligosaccharyl transferase subunit MAGT1) (Implantation-associated protein) (IAP)	Magt1 Iag2	Mus musculus (Mouse)	335
Q8CAK1|CAF17_MOUSE	42410.7	20530.6	49071.4	873.312	1469.07	1872	7810.61	21361.7	8035.69	35139.6	30748.1	29290.9	Putative transferase CAF17 homolog, mitochondrial (EC 2.1.-.-) (Iron-sulfur cluster assembly factor homolog)	Iba57	Mus musculus (Mouse)	358
Q8R0Y6|AL1L1_MOUSE	1097.84	763.491	457.757	1654.03	1804.78	1012.62	425.809	478.88	616.953	640.398	523.487	1111.04	Cytosolic 10-formyltetrahydrofolate dehydrogenase (10-FTHFDH) (FDH) (EC 1.5.1.6) (Aldehyde dehydrogenase family 1 member L1)	Aldh1l1 Fthfd	Mus musculus (Mouse)	902
P19221|THRB_MOUSE	8514.1	10348.5	10284.5	12095.1	10776.6	11800.2	6976.81	7559.6	6010.06	5365.63	5321.41	3893.88	Prothrombin (EC 3.4.21.5) (Coagulation factor II) [Cleaved into: Activation peptide fragment 1; Activation peptide fragment 2; Thrombin light chain; Thrombin heavy chain]	F2 Cf2	Mus musculus (Mouse)	618
Q9DB27|MCTS1_MOUSE	532.514	273.792	343.011	343.641	1204.98	1274.48	2875.53	4265.01	14545.8	986.415	694.349	957.575	Malignant T-cell-amplified sequence 1 (MCT-1) (Multiple copies T-cell malignancies 1)	Mcts1	Mus musculus (Mouse)	181
Q8BH61|F13A_MOUSE	11359.5	9943.24	8729.21	10409.6	10821.4	11478.4	7115.61	8153.4	7305.51	11496.3	11068.9	11820.4	Coagulation factor XIII A chain (Coagulation factor XIIIa) (EC 2.3.2.13) (Protein-glutamine gamma-glutamyltransferase A chain) (Transglutaminase A chain)	F13a1 F13a	Mus musculus (Mouse)	732
Q9CWL8|CTBL1_MOUSE	27.283	11.8354	114.151	320.75	206.813	181.52	183.874	72.0568	169.817	12.3283	188.939	122.121	Beta-catenin-like protein 1 (Nuclear-associated protein) (NAP)	Ctnnbl1	Mus musculus (Mouse)	563
Q9DCJ1|LST8_MOUSE	1404.16	1339.96	1233.55	2219.71	1515.04	1062.8	1707.25	1561.66	1514.72	1589.31	1618.31	1524.96	Target of rapamycin complex subunit LST8 (TORC subunit LST8) (G protein beta subunit-like) (Protein GbetaL) (Mammalian lethal with SEC13 protein 8) (mLST8)	Mlst8 Gbl Lst8	Mus musculus (Mouse)	326
P40336|VP26A_MOUSE	25343.1	26449.5	25145.5	26028.5	27396.5	24188.4	19020	18940.1	20542.9	23017.7	22357.9	21615.5	Vacuolar protein sorting-associated protein 26A (H<beta>58 protein) (H beta 58) (Vesicle protein sorting 26A) (mVPS26)	Vps26a Vps26	Mus musculus (Mouse)	327
Q9JMD3|STA10_MOUSE	1046.84	320.001	701.829	6.88867	441.674	331.517	317.992	282.127	222.203	173.381	242.1	372.971	START domain-containing protein 10 (StARD10) (PCTP-like protein) (PCTP-L) (Serologically defined colon cancer antigen 28 homolog) (StAR-related lipid transfer protein 10)	Stard10 Pctpl Sdccag28 Sdccagg28	Mus musculus (Mouse)	291
Q3U0B3|DHR11_MOUSE	4106.3	8895.53	6670.34	4828.94	5150.38	3668.65	15817.3	13478.8	17080.9	11190	10054.8	10033.9	Dehydrogenase/reductase SDR family member 11 (17-beta-hydroxysteroid dehydrogenase) (3-beta-hydroxysteroid 3-dehydrogenase) (EC 1.1.1.270) (Estradiol 17-beta-dehydrogenase) (EC 1.1.1.62) (Short-chain dehydrogenase/reductase family 24C member 1)	Dhrs11 Sdr24c1	Mus musculus (Mouse)	260
Q9D1N2|HDBP1_MOUSE	2810.78	2078.63	915.486	657.725	721.973	663.141	6492.57	5693.17	5385.34	2628.14	2340.61	1433.83	Glycosylphosphatidylinositol-anchored high density lipoprotein-binding protein 1 (GPI-HBP1) (GPI-anchored HDL-binding protein 1) (High density lipoprotein-binding protein 1)	Gpihbp1 Hbp1	Mus musculus (Mouse)	228
P02535|K1C10_MOUSE	346362	320482	326789	112215	113280	122040	35743.1	39561.1	40449.2	218417	206718	225630	Keratin, type I cytoskeletal 10 (56 kDa cytokeratin) (Cytokeratin-10) (CK-10) (Keratin, type I cytoskeletal 59 kDa) (Keratin-10) (K10)	Krt10 Krt1-10	Mus musculus (Mouse)	570
P62141|PP1B_MOUSE	20891.4	25926.5	20208.4	13786.2	12436.3	14663.7	2217.68	1849.38	1697.51	9084.23	6534.45	6664.94	Serine/threonine-protein phosphatase PP1-beta catalytic subunit (PP-1B) (EC 3.1.3.16) (EC 3.1.3.53)	Ppp1cb	Mus musculus (Mouse)	327
Q8BXZ1|TMX3_MOUSE	27.283	11.8354	22.3353	3679.56	3198.5	2778.13	2708.93	2369.74	2387.71	1181.72	1118.15	525.138	Protein disulfide-isomerase TMX3 (EC 5.3.4.1) (Thioredoxin domain-containing protein 10) (Thioredoxin-related transmembrane protein 3)	Tmx3 Kiaa1830 Txndc10	Mus musculus (Mouse)	456
Q80U93|NU214_MOUSE	200.149	11.8354	22.3353	923.752	810.747	697.999	402.984	252.208	260.403	118.298	183.975	1.36564	Nuclear pore complex protein Nup214 (214 kDa nucleoporin) (Nucleoporin Nup214)	Nup214 Kiaa0023	Mus musculus (Mouse)	2085
P25444|RS2_MOUSE	39610.2	35574.9	35219	27097.8	29702.4	40394	23130.9	16437	23494.2	46682.9	46773.7	47582	40S ribosomal protein S2 (40S ribosomal protein S4) (Protein LLRep3)	Rps2 Llrep3 Rps4	Mus musculus (Mouse)	293
Q7TMK9|HNRPQ_MOUSE	10490	9355.75	10426.7	18312	21113.1	22289	12283.8	13518	15099.2	9049.17	8465.72	8787.74	Heterogeneous nuclear ribonucleoprotein Q (hnRNP Q) (Glycine- and tyrosine-rich RNA-binding protein) (GRY-RBP) (NS1-associated protein 1) (Synaptotagmin-binding, cytoplasmic RNA-interacting protein) (pp68)	Syncrip Hnrpq Nsap1 Nsap1l	Mus musculus (Mouse)	623
P62900|RL31_MOUSE	21395.2	24558.1	24108.4	5003.37	4310.65	2973.87	6583.11	7449.07	7971.55	21773.6	23053.4	22635.5	60S ribosomal protein L31	Rpl31	Mus musculus (Mouse)	125
O09172|GSH0_MOUSE	1815.27	1677.44	2880.33	3590.13	3308.46	3818.12	5607.16	5560.62	5931.84	2078.71	3341.21	2900.51	Glutamate--cysteine ligase regulatory subunit (GCS light chain) (Gamma-ECS regulatory subunit) (Gamma-glutamylcysteine synthetase regulatory subunit) (Glutamate--cysteine ligase modifier subunit)	Gclm Glclr	Mus musculus (Mouse)	274
P05202|AATM_MOUSE	670118	806413	862457	619762	422471	631508	319415	353906	346282	538397	535200	557663	Aspartate aminotransferase, mitochondrial (mAspAT) (EC 2.6.1.1) (EC 2.6.1.7) (Fatty acid-binding protein) (FABP-1) (Glutamate oxaloacetate transaminase 2) (Kynurenine aminotransferase 4) (Kynurenine aminotransferase IV) (Kynurenine--oxoglutarate transaminase 4) (Kynurenine--oxoglutarate transaminase IV) (Plasma membrane-associated fatty acid-binding protein) (FABPpm) (Transaminase A)	Got2 Got-2	Mus musculus (Mouse)	430
Q9Z0X4|PDE3A_MOUSE	27.283	273.791	128.13	365.41	258.295	683.624	616.767	358.453	1316.72	735.66	431.158	1087.04	cGMP-inhibited 3',5'-cyclic phosphodiesterase A (EC 3.1.4.17) (Cyclic GMP-inhibited phosphodiesterase A) (CGI-PDE A)	Pde3a	Mus musculus (Mouse)	1141
Q9D1B9|RM28_MOUSE	7692.36	6886.25	7479.91	1675.93	4154.68	4348.46	4337.28	4358.87	3776.54	6694.38	6643.09	8076.16	39S ribosomal protein L28, mitochondrial (L28mt) (MRP-L28)	Mrpl28	Mus musculus (Mouse)	257
Q8CFY5|COX10_MOUSE	27.283	11.8354	22.3353	88.8103	48.5748	63.319	487.068	326.862	684.993	115.144	207.071	537.602	Protoheme IX farnesyltransferase, mitochondrial (EC 2.5.1.141) (Heme O synthase)	Cox10	Mus musculus (Mouse)	443
P38647|GRP75_MOUSE	442310	431659	459064	229658	234587	252474	280064	285739	301577	369234	356744	356748	Stress-70 protein, mitochondrial (75 kDa glucose-regulated protein) (GRP-75) (Heat shock 70 kDa protein 9) (Mortalin) (Peptide-binding protein 74) (PBP74) (p66 MOT)	Hspa9 Grp75 Hsp74 Hspa9a	Mus musculus (Mouse)	679
P46414|CDN1B_MOUSE	2350.11	2460.22	2725.62	1703.35	2113.3	1946.47	2204.16	2268.96	2587.08	1834.12	1602.84	1990.35	Cyclin-dependent kinase inhibitor 1B (Cyclin-dependent kinase inhibitor p27) (p27Kip1)	Cdkn1b	Mus musculus (Mouse)	197
Q9R111|GUAD_MOUSE	11295	13405.4	12615.2	5726.47	6701.64	6415.13	4365.44	4860.76	3615.46	4621.15	4970.86	5001.76	Guanine deaminase (Guanase) (Guanine aminase) (EC 3.5.4.3) (Guanine aminohydrolase) (GAH)	Gda	Mus musculus (Mouse)	454
P11352|GPX1_MOUSE	25133.6	21882.6	22861.6	16403.1	20418.3	14659.9	12898.8	14980.2	15759.7	11519.3	10451.4	11819.8	Glutathione peroxidase 1 (GPx-1) (GSHPx-1) (EC 1.11.1.9) (Cellular glutathione peroxidase) (Selenium-dependent glutathione peroxidase 1)	Gpx1	Mus musculus (Mouse)	201
Q9EPN1|NBEA_MOUSE	437.999	787.983	271.714	120.972	206.264	369.029	598.363	369.148	581.748	1168.2	1012.4	635.132	Neurobeachin (Lysosomal-trafficking regulator 2)	Nbea Lyst2	Mus musculus (Mouse)	2936
P62737|ACTA_MOUSE	27.283	11.8354	22.3353	1900.55	1653.24	1340.44	693.375	432.627	450.465	67.6375	82.073	161.845	Actin, aortic smooth muscle (Alpha-actin-2) [Cleaved into: Actin, aortic smooth muscle, intermediate form]	Acta2 Actsa Actvs	Mus musculus (Mouse)	377
E9Q9K5|TRDN_MOUSE	8624.93	8365.25	8600.84	925.965	1215.1	1145.29	3919.48	4004.59	3848.09	1754.23	7834.98	8688.54	Triadin	Trdn	Mus musculus (Mouse)	693
Q61165|SL9A1_MOUSE	341.359	334.815	417.843	1434.22	301.719	821.543	314.546	519.815	723.56	1869.56	998.002	505.599	Sodium/hydrogen exchanger 1 (Na(+)/H(+) exchanger 1) (NHE-1) (Solute carrier family 9 member 1)	Slc9a1 Nhe1	Mus musculus (Mouse)	820
O88448|KLC2_MOUSE	1938	1632.46	1920.28	725.96	684.74	834.044	1930.48	1629.4	1175.02	1866.65	2088.92	1669.77	Kinesin light chain 2 (KLC 2)	Klc2	Mus musculus (Mouse)	599
Q6PD26|PIGS_MOUSE	606.902	1156.6	1056.31	1232.88	1291.87	1307.73	769.736	589.944	208.167	1663.65	1660.23	1970.73	GPI transamidase component PIG-S (Phosphatidylinositol-glycan biosynthesis class S protein)	Pigs	Mus musculus (Mouse)	555
Q9CPQ8|ATP5L_MOUSE	1393.63	1258.71	11770.5	1608.16	8484.44	9010.04	100448	89299.5	104321	69255.7	67883.8	65910.5	ATP synthase subunit g, mitochondrial (ATPase subunit g) (ATP synthase membrane subunit g)	Atp5mg Atp5l	Mus musculus (Mouse)	103
P70670|NACAM_MOUSE	150921	163453	70889.9	108976	99523	75379.3	98750.3	39750.8	40610.6	53629.9	52022.9	51082.6	Nascent polypeptide-associated complex subunit alpha, muscle-specific form (Alpha-NAC, muscle-specific form) (skNAC)	Naca Gm1878	Mus musculus (Mouse)	2187
Q9QXJ1|APBB1_MOUSE	831.186	3681	5318.42	1349.25	1264.84	5581.03	1643.78	1150.92	1559.45	1843.36	1580.53	1639.8	Amyloid-beta A4 precursor protein-binding family B member 1 (Protein Fe65)	Apbb1 Fe65	Mus musculus (Mouse)	710
Q7TQ95|LNP_MOUSE	7941.08	8621.97	8741.42	11902.9	10675.2	10098.6	9564.45	9479.02	10884.7	10064	9743.91	9560.63	Endoplasmic reticulum junction formation protein lunapark (ER junction formation factor lunapark) (Protein ulnaless)	Lnpk Kiaa1715 Lnp Uln	Mus musculus (Mouse)	425
Q91VR2|ATPG_MOUSE	621002	589374	693134	441175	468076	496595	298502	369029	417565	724813	660129	700310	ATP synthase subunit gamma, mitochondrial (ATP synthase F1 subunit gamma) (F-ATPase gamma subunit)	Atp5f1c Atp5c1	Mus musculus (Mouse)	298
Q61554|FBN1_MOUSE	14096.8	20207.9	10398.2	49540.3	46526.9	51373	10656.9	10352.4	11431.6	11163.3	11578.1	13784.2	Fibrillin-1 [Cleaved into: Asprosin]	Fbn1 Fbn-1	Mus musculus (Mouse)	2873
Q8K012|FBP1L_MOUSE	229.09	302.632	259.276	412.882	290.538	261.73	752.923	155.962	267.819	305.548	13.3543	1.36564	Formin-binding protein 1-like (Transducer of Cdc42-dependent actin assembly protein 1) (Toca-1)	Fnbp1l Toca1	Mus musculus (Mouse)	605
P53026|RL10A_MOUSE	1062.16	2619.86	2388.26	14775.6	16316.8	19561.2	5958.84	5801.39	6312.57	6652.54	6503.38	6667.72	60S ribosomal protein L10a (CSA-19) (Neural precursor cell expressed developmentally down-regulated protein 6) (NEDD-6)	Rpl10a Nedd-6 Nedd6	Mus musculus (Mouse)	217
Q9ERV1|MKRN2_MOUSE	27.283	178.768	104.335	495.654	242.187	197.447	515.284	459.677	425.377	566.813	390.615	413.809	Probable E3 ubiquitin-protein ligase makorin-2 (EC 2.3.2.27) (RING-type E3 ubiquitin transferase makorin-2)	Mkrn2	Mus musculus (Mouse)	416
P15626|GSTM2_MOUSE	181908	206682	198266	111277	111142	106491	60512.3	47506.5	63121.7	106910	110666	102400	Glutathione S-transferase Mu 2 (EC 2.5.1.18) (GST 5-5) (GST class-mu 2) (Glutathione S-transferase pmGT2)	Gstm2	Mus musculus (Mouse)	218
P20060|HEXB_MOUSE	5828.68	7387.06	7527.76	21305.6	16697.1	30108.3	2380.97	2477.99	2850.51	3477.72	3944.63	3738.59	Beta-hexosaminidase subunit beta (EC 3.2.1.52) (Beta-N-acetylhexosaminidase subunit beta) (Hexosaminidase subunit B) (N-acetyl-beta-glucosaminidase subunit beta)	Hexb	Mus musculus (Mouse)	536
Q9EP71|RAI14_MOUSE	27.283	106.764	22.3353	318.391	342.878	317.201	277.951	322.693	252.906	405.607	210.226	322.219	Ankycorbin (Ankyrin repeat and coiled-coil structure-containing protein) (Novel retinal pigment epithelial cell protein) (Retinoic acid-induced protein 14) (p125)	Rai14 Kiaa1334 Norpeg	Mus musculus (Mouse)	979
Q9Z1W9|STK39_MOUSE	8319.8	8213.66	8175.13	6577.04	7285.72	7423.61	6696.24	6288.48	7892.8	9129.7	9583.38	9903.62	STE20/SPS1-related proline-alanine-rich protein kinase (Ste-20-related kinase) (EC 2.7.11.1) (Serine/threonine-protein kinase 39)	Stk39 Spak	Mus musculus (Mouse)	556
B9EKI3|TMF1_MOUSE	153.092	168.271	184.193	805.263	417.266	452.712	171.396	738.698	1321.11	259.023	296.821	271.503	TATA element modulatory factor (TMF) (Androgen receptor coactivator 160 kDa protein) (Androgen receptor-associated protein of 160 kDa)	Tmf1 Ara160 Gm153	Mus musculus (Mouse)	1091
Q8VCP9|CLC14_MOUSE	27.283	11.8354	22.3353	18.0781	73.9199	1095.21	161.203	188.772	130.427	151.114	123.585	61.5345	C-type lectin domain family 14 member A	Clec14a	Mus musculus (Mouse)	459
O88712|CTBP1_MOUSE	2214.51	5634.99	3166.17	2776.31	1905.96	2847.49	4757.59	4871.15	3504.16	4525.76	3847.62	3214.18	C-terminal-binding protein 1 (CtBP1) (EC 1.1.1.-)	Ctbp1	Mus musculus (Mouse)	441
O88986|KBL_MOUSE	4396.92	5397.49	6858.63	3588.61	3975.43	4367.83	5366.1	5748.63	5080.25	7214.59	8149.59	7869.26	2-amino-3-ketobutyrate coenzyme A ligase, mitochondrial (AKB ligase) (EC 2.3.1.29) (Aminoacetone synthase) (Glycine acetyltransferase)	Gcat Kbl	Mus musculus (Mouse)	416
Q8CJ53|CIP4_MOUSE	4802.61	8011.86	7469.82	7710.55	8710.91	6507.31	5122.01	3474.6	3421.83	4497.77	4806.26	6134.46	Cdc42-interacting protein 4 (Thyroid receptor-interacting protein 10) (TR-interacting protein 10) (TRIP-10)	Trip10 Cip4	Mus musculus (Mouse)	603
Q91YW3|DNJC3_MOUSE	2309.31	2320.12	3043.58	3927.78	3985.46	4207.82	1236.3	2799.24	1010.25	1993.18	2394.58	3068.33	DnaJ homolog subfamily C member 3 (Interferon-induced, double-stranded RNA-activated protein kinase inhibitor) (Protein kinase inhibitor of 58 kDa) (Protein kinase inhibitor p58)	Dnajc3 P58ipk	Mus musculus (Mouse)	504
Q62446|FKBP3_MOUSE	18001.7	14722.3	16128.7	7320.61	5363.9	3712.45	27155.2	25356.3	31822.9	24119.6	22090.7	27676.4	Peptidyl-prolyl cis-trans isomerase FKBP3 (PPIase FKBP3) (EC 5.2.1.8) (25 kDa FK506-binding protein) (25 kDa FKBP) (FKBP-25) (FK506-binding protein 3) (FKBP-3) (Immunophilin FKBP25) (Rapamycin-selective 25 kDa immunophilin) (Rotamase)	Fkbp3 Fkbp25	Mus musculus (Mouse)	224
Q8VBV7|CSN8_MOUSE	9329.21	868.658	7364.29	2893.36	4565.18	3253.76	1172.53	2065.76	2130.13	1044.38	3692.65	3915.99	COP9 signalosome complex subunit 8 (SGN8) (Signalosome subunit 8) (COP9 homolog) (JAB1-containing signalosome subunit 8)	Cops8 Csn8	Mus musculus (Mouse)	209
Q8BU14|SEC62_MOUSE	771.292	1405.31	1530.91	1381.67	2084.46	1855.77	0.477757	2200.3	1042.48	1109.45	1348.85	1158.37	Translocation protein SEC62 (Translocation protein 1) (TP-1)	Sec62 Tloc1	Mus musculus (Mouse)	398
O89053|COR1A_MOUSE	10421.7	7701.65	5846.13	3750.88	4930.22	5214.14	3493.98	3883.88	4117.22	3729.38	3176.61	3359.19	Coronin-1A (Coronin-like protein A) (Clipin-A) (Coronin-like protein p57) (Tryptophan aspartate-containing coat protein) (TACO)	Coro1a Coro1	Mus musculus (Mouse)	461
Q9D9C7|CC062_MOUSE	8742.04	11116.2	12164.8	3984.35	4091.07	5014.19	8372.6	9628.83	6281.97	10407	14394.1	13757	Uncharacterized protein C3orf62 homolog		Mus musculus (Mouse)	252
Q8K2C6|SIR5_MOUSE	64656	62704.6	67409.7	30960.2	34906.8	37151.6	44420.4	48048.9	46662.1	43029.5	56250.9	57506	NAD-dependent protein deacylase sirtuin-5, mitochondrial (EC 2.3.1.-) (Regulatory protein SIR2 homolog 5) (SIR2-like protein 5)	Sirt5 Sir2l5	Mus musculus (Mouse)	310
Q64525|H2B2B_MOUSE	1140.55	249.163	22.3353	3485.42	2704.49	3029.2	3372.53	3343.14	3175.37	1195.85	1407.52	2178.92	Histone H2B type 2-B (H2b 616)	Hist2h2bb	Mus musculus (Mouse)	126
P14206|RSSA_MOUSE	7241.69	6400.2	7625.75	19853.4	22089.6	22411.8	21634	21845.5	22781.4	17167.5	15442.2	15763.1	40S ribosomal protein SA (37 kDa laminin receptor precursor) (37LRP) (37 kDa oncofetal antigen) (37/67 kDa laminin receptor) (LRP/LR) (67 kDa laminin receptor) (67LR) (Laminin receptor 1) (LamR) (Laminin-binding protein precursor p40) (LBP/p40) (OFA/iLRP)	Rpsa Lamr1 P40-8	Mus musculus (Mouse)	295
Q9D0W5|PPIL1_MOUSE	9819.56	9007.38	10660.9	8216.85	7535.14	10061.5	5771.65	5758.57	6867.97	7739.12	7304.23	6145.1	Peptidyl-prolyl cis-trans isomerase-like 1 (PPIase) (EC 5.2.1.8) (Rotamase PPIL1)	Ppil1	Mus musculus (Mouse)	166
Q9CQW0|EMC6_MOUSE	387.564	170.077	659.767	233.538	133.007	2657.17	527.308	412.289	374.716	1319.89	907.752	545.895	ER membrane protein complex subunit 6 (Transmembrane protein 93)	Emc6 Tmem93	Mus musculus (Mouse)	110
P27659|RL3_MOUSE	10756.6	3442.23	9158.19	13540.1	10303.8	15575	3108.65	3282.66	1380.49	4157.77	8105.89	6590.66	60S ribosomal protein L3 (J1 protein)	Rpl3	Mus musculus (Mouse)	403
Q9Z0U1|ZO2_MOUSE	3176.41	4116.06	1282.23	1433.82	2208.41	1062.12	809.332	737.541	202.513	1139.79	1831.54	2063.49	Tight junction protein ZO-2 (Tight junction protein 2) (Zona occludens protein 2) (Zonula occludens protein 2)	Tjp2 Zo2	Mus musculus (Mouse)	1167
P30999|CTND1_MOUSE	829.05	814.896	227.357	1754.98	883.487	1530.08	933.09	715.618	913.757	1080.65	1429.38	1246.67	Catenin delta-1 (Cadherin-associated Src substrate) (CAS) (p120 catenin) (p120(ctn)) (p120(cas))	Ctnnd1 Catns Kiaa0384	Mus musculus (Mouse)	938
Q812E0|CPEB2_MOUSE	2298.89	2260.77	1328.57	167.276	92.8114	173.285	675.349	135.608	9.31504	413.038	363.096	413.603	Cytoplasmic polyadenylation element-binding protein 2 (CPE-BP2) (CPE-binding protein 2) (mCPEB-2)	Cpeb2	Mus musculus (Mouse)	521
Q9QYF1|RDH11_MOUSE	137.022	193.475	222.293	58.8051	58.4046	11.4249	721.303	710.249	9.31504	669.712	463.281	507.445	Retinol dehydrogenase 11 (EC 1.1.1.300) (Androgen-regulated short-chain dehydrogenase/reductase 1) (Cell line MC/9.IL4-derived protein 1) (M42C60) (Prostate short-chain dehydrogenase/reductase 1) (Retinal reductase 1) (RalR1) (Short-chain aldehyde dehydrogenase) (SCALD)	Rdh11 Arsdr1 Mdt1 Psdr1	Mus musculus (Mouse)	316
Q7TNG5|EMAL2_MOUSE	18676.8	21099.2	21888.1	11694.5	11215	13812.2	12349.5	13949.3	13473.8	13533.7	14327.5	13735.7	Echinoderm microtubule-associated protein-like 2 (EMAP-2)	Eml2	Mus musculus (Mouse)	649
Q9D6Y7|MSRA_MOUSE	2430.95	7438.67	7434.58	13561.6	14684.2	14004.6	20233.3	17497.4	21534.6	12020.4	4525.84	9329.44	Mitochondrial peptide methionine sulfoxide reductase (EC 1.8.4.11) (Peptide-methionine (S)-S-oxide reductase) (Peptide Met(O) reductase) (Protein-methionine-S-oxide reductase) (PMSR)	Msra	Mus musculus (Mouse)	233
Q8K201|KCT2_MOUSE	498.925	392.886	1125.53	445.823	712.059	787.5	221.496	219.843	617.568	925.743	813.058	917.15	Keratinocyte-associated transmembrane protein 2	Kct2	Mus musculus (Mouse)	259
Q8BH69|SPS1_MOUSE	2164.12	2536.38	1147.18	2277.9	3008.98	3134.7	1751.92	2465.43	1176.49	1091.98	1627.68	1692.76	Selenide, water dikinase 1 (EC 2.7.9.3) (Selenium donor protein 1) (Selenophosphate synthase 1)	Sephs1 Sps1	Mus musculus (Mouse)	392
P19783|COX41_MOUSE	81449.5	100019	80552.5	79535.5	79284.8	75071.6	428303	382439	492472	141946	131894	138880	Cytochrome c oxidase subunit 4 isoform 1, mitochondrial (Cytochrome c oxidase polypeptide IV) (Cytochrome c oxidase subunit IV isoform 1) (COX IV-1)	Cox4i1 Cox4 Cox4a	Mus musculus (Mouse)	169
Q9CRC8|LRC40_MOUSE	27.283	263.599	81.7224	668.541	767.707	530.075	630.338	749.165	367.572	156.049	82.7924	46.2747	Leucine-rich repeat-containing protein 40	Lrrc40	Mus musculus (Mouse)	602
P99024|TBB5_MOUSE	2733.63	3199.02	22.3353	5446.38	5384.1	5467.83	1906.63	2338.72	1987.48	2620.37	566.241	1454.67	Tubulin beta-5 chain	Tubb5	Mus musculus (Mouse)	444
Q9CQN6|TM14C_MOUSE	1808.24	1734.51	306.051	422.358	562.351	590.374	3241.51	3331.09	3597.9	6110.81	6212.27	6110.71	Transmembrane protein 14C	Tmem14c	Mus musculus (Mouse)	114
P61620|S61A1_MOUSE	1571.54	3967.41	2247.97	1222.77	905.396	380.095	1894.96	1475.1	2063.18	3939.32	7229.63	7220.6	Protein transport protein Sec61 subunit alpha isoform 1 (Sec61 alpha-1)	Sec61a1 Sec61a	Mus musculus (Mouse)	476
Q60631|GRB2_MOUSE	18231.8	10657	11506.3	9756.85	4446.95	4406.86	7457.24	3347.05	3878.64	8303.33	10198.6	10801.5	Growth factor receptor-bound protein 2 (Adapter protein GRB2) (SH2/SH3 adapter GRB2)	Grb2	Mus musculus (Mouse)	217
Q7TNV0|DEK_MOUSE	334.688	1488.55	211.209	190.22	638.631	852.776	0.477757	258.546	480.311	243.834	136.668	1.36564	Protein DEK	Dek	Mus musculus (Mouse)	380
Q78XF5|OSTC_MOUSE	27.283	11.8354	22.3353	530.801	450.297	342.759	153.024	469.256	584.53	903.331	926.045	941.78	Oligosaccharyltransferase complex subunit OSTC	Ostc	Mus musculus (Mouse)	149
P13020|GELS_MOUSE	6541.37	7126.54	6597.79	22774.6	21327.7	9931.39	7630.11	2784.99	3861.88	2750.84	2334.76	2207.64	Gelsolin (Actin-depolymerizing factor) (ADF) (Brevin)	Gsn Gsb	Mus musculus (Mouse)	780
P11103|PARP1_MOUSE	97.3378	11.8354	22.3353	754.251	615.028	783.549	678.309	438.692	639.63	471.311	404.199	427.368	Poly [ADP-ribose] polymerase 1 (PARP-1) (EC 2.4.2.30) (ADP-ribosyltransferase diphtheria toxin-like 1) (ARTD1) (DNA ADP-ribosyltransferase PARP1) (EC 2.4.2.-) (NAD(+) ADP-ribosyltransferase 1) (ADPRT 1) (Poly[ADP-ribose] synthase 1) (msPARP) (Protein poly-ADP-ribosyltransferase PARP1) (EC 2.4.2.-)	Parp1 Adprp Adprt Adprt1	Mus musculus (Mouse)	1013
Q9CPX6|ATG3_MOUSE	175.628	11.8354	22.3353	208.678	276.093	134.059	47.2119	46.8246	109.467	301.02	246.751	255.806	Ubiquitin-like-conjugating enzyme ATG3 (EC 2.3.2.-) (Autophagy-related protein 3) (APG3-like)	Atg3 Apg3l	Mus musculus (Mouse)	314
Q5SW19|CLU_MOUSE	29758.7	31629.3	24898.8	40776	37269.4	14717.3	13891	32589.5	9870.51	32770.8	22520.1	32483.4	Clustered mitochondria protein homolog	Cluh Kiaa0664	Mus musculus (Mouse)	1315
Q9QVN7|TCEA2_MOUSE	2525.29	1988.79	3166.9	6.88867	1.84324	11.4249	718.737	2000.23	634.076	1261.21	3282.03	3379.01	Transcription elongation factor A protein 2 (Protein S-II-T1) (Testis-specific S-II) (Transcription elongation factor S-II protein 2) (Transcription elongation factor TFIIS.l)	Tcea2	Mus musculus (Mouse)	299
Q9JJC6|RIPL1_MOUSE	1818.03	1746.31	1608.52	1816.81	1447.45	1235.04	931.265	752.092	1482.96	1450.64	1302	650.956	RILP-like protein 1 (Rab-interacting lysosomal-like protein 1)	Rilpl1 MNCb-2440	Mus musculus (Mouse)	406
Q9JHZ2|ANKH_MOUSE	1300.58	1398.57	839.035	372.688	287.702	138.389	313.88	147.334	297.186	920.143	882.405	128.085	Progressive ankylosis protein (Fn54 protein)	Ankh Ank	Mus musculus (Mouse)	492
Q9WUB3|PYGM_MOUSE	487509	433788	466233	381678	411340	440564	446706	460708	507259	406990	396156	420812	Glycogen phosphorylase, muscle form (EC 2.4.1.1) (Myophosphorylase)	Pygm	Mus musculus (Mouse)	842
Q8BRT1|CLAP2_MOUSE	2496.96	2205.86	1769.51	2990.02	3015.87	3382.14	1274.4	1322.92	1676.84	2028.92	1655.29	1693.47	CLIP-associating protein 2 (Cytoplasmic linker-associated protein 2)	Clasp2 Kiaa0627	Mus musculus (Mouse)	1286
Q9Z2Z9|GFPT2_MOUSE	27.283	11.8354	22.3353	1192.11	1221.78	835.803	211.773	118.46	101.084	183.49	235.573	80.374	Glutamine--fructose-6-phosphate aminotransferase [isomerizing] 2 (EC 2.6.1.16) (D-fructose-6-phosphate amidotransferase 2) (Glutamine:fructose-6-phosphate amidotransferase 2) (GFAT 2) (GFAT2) (Hexosephosphate aminotransferase 2)	Gfpt2	Mus musculus (Mouse)	682
P12246|SAMP_MOUSE	920.079	11.8354	22.3353	168.239	1070.2	1423.14	2773.91	3055.38	3302.41	5238.08	6037.63	5281	Serum amyloid P-component (SAP)	Apcs Ptx2 Sap	Mus musculus (Mouse)	224
Q60854|SPB6_MOUSE	4377.65	1562.01	731.632	9846.67	7475.87	10963.6	2241.59	1243.38	782.694	1649.67	3234.05	2935.06	Serpin B6 (Placental thrombin inhibitor) (Proteinase inhibitor 6) (PI-6)	Serpinb6 Serpinb6a Spi3	Mus musculus (Mouse)	378
Q9CQC6|BZW1_MOUSE	1157.76	1115.55	1746.8	62.5678	152.352	126.721	771.591	1950.29	991.546	979.274	1425.11	2399.33	Basic leucine zipper and W2 domain-containing protein 1	Bzw1	Mus musculus (Mouse)	419
Q9CZD3|GARS_MOUSE	21858.7	19584	20266.4	8846.29	8890.35	9526.36	11289	11001	4376.15	12510.4	13164.1	13178.6	Glycine--tRNA ligase (EC 6.1.1.14) (Diadenosine tetraphosphate synthetase) (Ap4A synthetase) (EC 2.7.7.-) (Glycyl-tRNA synthetase 1) (GlyRS)	Gars1 Gars	Mus musculus (Mouse)	729
Q8K2M0|RM38_MOUSE	1114.46	1228.29	1817.82	2830.02	2220.06	2395.51	5873.9	5692.03	3438.01	3680.71	4019.35	4376.74	39S ribosomal protein L38, mitochondrial (L38mt) (MRP-L38)	Mrpl38	Mus musculus (Mouse)	380
Q8K3W3|CASC3_MOUSE	16322.6	21314.4	20397.2	19320.7	20838.5	19208.5	13435.1	14131.9	15322.8	27605.5	28667.1	28399.3	Protein CASC3 (Cancer susceptibility candidate gene 3 protein homolog) (Metastatic lymph node gene 51 protein homolog) (MLN 51 homolog) (Protein barentsz) (Btz) (mBtz)	Casc3 Mln51	Mus musculus (Mouse)	698
Q5BKP2|UBP13_MOUSE	980.511	358.323	467.992	1837.84	1989.4	1677.55	1845.71	1265.75	1400.92	1134.99	588.398	1046.02	Ubiquitin carboxyl-terminal hydrolase 13 (EC 3.4.19.12) (Deubiquitinating enzyme 13) (Ubiquitin thioesterase 13) (Ubiquitin-specific-processing protease 13)	Usp13	Mus musculus (Mouse)	858
Q8CJG0|AGO2_MOUSE	3631.57	4825.81	3999.8	4747.8	4408.16	3397.82	3001.75	2504.85	3018.8	3071.26	3406.54	2967.5	Protein argonaute-2 (Argonaute2) (mAgo2) (EC 3.1.26.n2) (Argonaute RISC catalytic component 2) (Eukaryotic translation initiation factor 2C 2) (eIF-2C 2) (eIF2C 2) (Piwi/argonaute family protein meIF2C2) (Protein slicer)	Ago2 Eif2c2 Kiaa4215	Mus musculus (Mouse)	860
Q91ZV0|MIA2_MOUSE	549.072	2950.29	938.125	1435.57	931.85	964.168	1610.96	2514.75	1373.03	2324.48	821.774	3358.24	Melanoma inhibitory activity protein 2 (CTAGE family member 5 ER export factor)	Mia2 Ctage5	Mus musculus (Mouse)	1396
Q9JM99|PRG4_MOUSE	8790.46	7350.07	17815.5	484.176	492.723	353.71	4243.07	7655.38	168.235	7408.68	7448.52	11889.8	Proteoglycan 4 (Lubricin) (Megakaryocyte-stimulating factor) (Superficial zone proteoglycan) [Cleaved into: Proteoglycan 4 C-terminal part]	Prg4 Msf Szp	Mus musculus (Mouse)	1054
Q9QY80|HACD1_MOUSE	6910.46	8697.86	6731.11	8449.21	9298.37	9229.1	4891.17	3747.68	5378.71	7101.93	6126.86	5769.42	Very-long-chain (3R)-3-hydroxyacyl-CoA dehydratase 1 (EC 4.2.1.134) (3-hydroxyacyl-CoA dehydratase 1) (HACD1) (Protein-tyrosine phosphatase-like member A)	Hacd1 Ptpla	Mus musculus (Mouse)	281
P24527|LKHA4_MOUSE	18477.4	19707.8	17331.9	20143.7	19426.1	21190.9	12628.9	12987	14652.1	14398.2	13658.7	14590.9	Leukotriene A-4 hydrolase (LTA-4 hydrolase) (EC 3.3.2.6) (Leukotriene A(4) hydrolase)	Lta4h	Mus musculus (Mouse)	611
P55302|AMRP_MOUSE	10521.3	10440.8	8302.17	17770.4	20565.2	23700.3	8765.7	5720.43	5173.86	4614.56	4556.94	5259.92	Alpha-2-macroglobulin receptor-associated protein (Alpha-2-MRAP) (Heparin-binding protein 44) (HBP-44) (Low density lipoprotein receptor-related protein-associated protein 1) (RAP)	Lrpap1	Mus musculus (Mouse)	360
Q02780|NFIA_MOUSE	27.283	11.8354	419.235	461.583	511.128	878.569	338.604	228.715	362.73	307.783	611.606	584.943	Nuclear factor 1 A-type (NF1-A) (Nuclear factor 1/A) (CCAAT-box-binding transcription factor) (CTF) (Nuclear factor I/A) (NF-I/A) (NFI-A) (TGGCA-binding protein)	Nfia	Mus musculus (Mouse)	532
Q8R2Y9|SOSB1_MOUSE	27.283	11.8354	640.955	51.2706	1.84324	73.964	2868.59	3031.48	303.192	2756.92	1863.37	2305.84	SOSS complex subunit B1 (Nucleic acid-binding protein 2) (Oligonucleotide/oligosaccharide-binding fold-containing protein 2B) (Sensor of single-strand DNA complex subunit B1) (Sensor of ssDNA subunit B1) (SOSS-B1) (Single-stranded DNA-binding protein 1)	Nabp2 Obfc2b Ssb1	Mus musculus (Mouse)	212
O70622|RTN2_MOUSE	27.283	11.8354	22.3353	888.55	715.599	992.936	33607.4	33927.5	21439.6	11521.9	10841.1	10083.1	Reticulon-2 (Neuroendocrine-specific protein-like 1) (NSP-like protein 1) (Neuroendocrine-specific protein-like I) (NSP-like protein I) (NSPLI)	Rtn2 Nspl1	Mus musculus (Mouse)	471
Q8BJW6|EIF2A_MOUSE	4128.45	3992.7	3324.55	4428.71	4206.06	4633.9	1627.92	1863.89	1946.18	3793.26	3515.11	2784.54	Eukaryotic translation initiation factor 2A (eIF-2A) [Cleaved into: Eukaryotic translation initiation factor 2A, N-terminally processed]	Eif2a D3Ertd194e	Mus musculus (Mouse)	581
Q5SUF2|LC7L3_MOUSE	27.283	11.8354	77.2647	516.762	234.947	497.859	162.113	124.807	263.792	101.111	85.9554	1.36564	Luc7-like protein 3 (Cisplatin resistance-associated-overexpressed protein)	Luc7l3 Crop	Mus musculus (Mouse)	432
Q8BG94|COMD7_MOUSE	328.913	245.901	332.844	6.88867	61.6312	11.4249	656.735	344.371	704.161	578.012	574.851	514.339	COMM domain-containing protein 7	Commd7	Mus musculus (Mouse)	200
Q9WV60|GSK3B_MOUSE	1886.49	3959.52	3246.42	10631.9	9537.63	8544.5	6198.65	7100.27	7549.24	3247.2	2896.1	4727.85	Glycogen synthase kinase-3 beta (GSK-3 beta) (EC 2.7.11.26) (Serine/threonine-protein kinase GSK3B) (EC 2.7.11.1)	Gsk3b	Mus musculus (Mouse)	420
P55002|MFAP2_MOUSE	873.687	1185.47	890.895	788.99	926.696	876.963	193.463	200.293	135.993	310.526	611.104	643.73	Microfibrillar-associated protein 2 (MFAP-2) (Microfibril-associated glycoprotein 1) (MAGP) (MAGP-1)	Mfap2 Magp Magp1	Mus musculus (Mouse)	183
Q3UDW8|HGNAT_MOUSE	27.283	194.634	371.084	244.681	201.856	91.3035	49.0502	88.5723	9.31504	12.3283	223.78	243.99	Heparan-alpha-glucosaminide N-acetyltransferase (EC 2.3.1.78) (Transmembrane protein 76)	Hgsnat D8Ertd354e Tmem76	Mus musculus (Mouse)	656
Q8CII2|CD123_MOUSE	682.664	354.076	420.882	1245.59	1039.65	886.016	632.481	569.929	676.542	588.813	602.727	636.545	Cell division cycle protein 123 homolog	Cdc123	Mus musculus (Mouse)	336
Q8VCH0|THIKB_MOUSE	32004.9	25519.1	25228	24716.5	22221.1	22195.7	26357.6	25013.6	25556.6	35696.9	35024.6	30266.7	3-ketoacyl-CoA thiolase B, peroxisomal (EC 2.3.1.155) (EC 2.3.1.16) (EC 2.3.1.9) (Acetyl-CoA acyltransferase B) (Beta-ketothiolase B) (Peroxisomal 3-oxoacyl-CoA thiolase B)	Acaa1b Acaa1	Mus musculus (Mouse)	424
Q8BH97|RCN3_MOUSE	1027.99	1257.42	1363.2	3322.81	3939.48	3823.52	722.663	763.041	742.571	892.06	627.203	248.823	Reticulocalbin-3	Rcn3 D7Ertd671e	Mus musculus (Mouse)	328
Q9CQ79|TXND9_MOUSE	444.931	537.413	1135.03	937.371	870.958	939.19	242.314	436.5	253.152	333.355	659.605	589.598	Thioredoxin domain-containing protein 9 (ATP-binding protein associated with cell differentiation)	Txndc9 Apacd	Mus musculus (Mouse)	226
Q99LE6|ABCF2_MOUSE	1702.5	2079.99	809.822	2910.07	1655.97	2874.49	1883.35	1567.58	1776.02	2382.37	2398.33	2538.37	ATP-binding cassette sub-family F member 2	Abcf2	Mus musculus (Mouse)	628
Q9JKD3|SCAM5_MOUSE	379.171	11.8354	363.852	495.094	77.0371	625.742	142.463	255.942	310.224	455.432	409.844	209.402	Secretory carrier-associated membrane protein 5 (Secretory carrier membrane protein 5)	Scamp5	Mus musculus (Mouse)	235
Q9QZ08|NAGK_MOUSE	13749.8	10269.4	10812.6	7384.4	6094.7	7908.18	5344.31	3887.67	5977.54	6285.05	8453.72	6901.68	N-acetyl-D-glucosamine kinase (N-acetylglucosamine kinase) (EC 2.7.1.59) (GlcNAc kinase)	Nagk Gnk	Mus musculus (Mouse)	343
Q9DCD0|6PGD_MOUSE	34863.8	31167.2	26144.5	21598.5	20560.4	20810.8	13922.9	13796.1	16061.7	21083.7	21462.5	15003	6-phosphogluconate dehydrogenase, decarboxylating (EC 1.1.1.44)	Pgd	Mus musculus (Mouse)	483
P97390|VPS45_MOUSE	141.619	372.128	352.267	98.8433	1.84324	11.4249	3344.26	1455.67	3488.65	1232.62	1114.28	1187.76	Vacuolar protein sorting-associated protein 45 (mVps45)	Vps45 Vps45a	Mus musculus (Mouse)	570
Q91YP0|L2HDH_MOUSE	32261.2	29681.1	30064.4	10002	8178.8	13079.5	14545.4	10556.4	15635.2	22549.3	16490.1	17768	L-2-hydroxyglutarate dehydrogenase, mitochondrial (EC 1.1.99.2) (Duranin)	L2hgdh	Mus musculus (Mouse)	464
Q8R1K1|UBAC2_MOUSE	92.4625	11.8354	22.3353	265.852	167.59	343.863	109.418	140.249	9.31504	111.546	144.453	133.851	Ubiquitin-associated domain-containing protein 2 (UBA domain-containing protein 2) (Phosphoglycerate dehydrogenase-like protein 1)	Ubac2 Phgdhl1	Mus musculus (Mouse)	345
Q923Z3|MTO1_MOUSE	500.208	361.168	963.555	236.516	244.17	625.644	1223.62	1086.87	754.717	683.076	1164.66	1233.61	Protein MTO1 homolog, mitochondrial	Mto1	Mus musculus (Mouse)	669
Q02566|MYH6_MOUSE	350627	342193	354244	209654	212100	214581	197568	215933	245467	220104	228784	223516	Myosin-6 (Myosin heavy chain 6) (Myosin heavy chain, cardiac muscle alpha isoform) (MyHC-alpha)	Myh6 Myhca	Mus musculus (Mouse)	1938
P42567|EPS15_MOUSE	450.745	369.538	22.3353	2573.4	3940.67	2643.59	1306.18	510.373	1649.08	12.3283	324.915	1724.11	Epidermal growth factor receptor substrate 15 (Protein Eps15) (Protein AF-1p)	Eps15	Mus musculus (Mouse)	897
Q8VCA8|SCRN2_MOUSE	27.283	11.8354	22.3353	3828.73	4914.45	2468.95	4974.7	4208.24	4942.4	1222.62	626.41	390.011	Secernin-2	Scrn2	Mus musculus (Mouse)	425
Q6ZQ08|CNOT1_MOUSE	27.283	11.8354	253.421	597.313	524.727	694.368	651.971	536.902	369.03	646.472	486.32	310.097	CCR4-NOT transcription complex subunit 1 (CCR4-associated factor 1)	Cnot1 Kiaa1007	Mus musculus (Mouse)	2375
Q8CIF4|BTD_MOUSE	27.283	592.727	376.082	27.6438	1.84324	11.4249	212.709	287.791	209.286	206.653	236.948	175.686	Biotinidase (Biotinase) (EC 3.5.1.12)	Btd	Mus musculus (Mouse)	520
Q8BLX7|COGA1_MOUSE	244.874	788.838	88.1475	146.945	143.984	173.346	130.55	68.1479	9.31504	156.942	114.827	189.624	Collagen alpha-1(XVI) chain	Col16a1	Mus musculus (Mouse)	1580
O08997|ATOX1_MOUSE	11240.8	14503.5	14094.1	41109.4	40741.3	38512.1	46146.8	42847.1	45827.7	14195.3	13255.4	14744	Copper transport protein ATOX1 (Metal transport protein ATX1)	Atox1	Mus musculus (Mouse)	68
Q99JY9|ARP3_MOUSE	31194.3	32272.5	30135	8452.18	7057.98	7356.03	12382.4	11080.4	13744	16910.5	15631.6	16327.3	Actin-related protein 3 (Actin-like protein 3)	Actr3 Arp3	Mus musculus (Mouse)	418
Q91XD2|LIMS2_MOUSE	1412.3	1963.84	2162.18	2167.74	2291.1	1886.7	1963.8	1772.37	2063.49	3374.58	2448.06	2944.23	LIM and senescent cell antigen-like-containing domain protein 2 (Particularly interesting new Cys-His protein 2) (PINCH-2)	Lims2 Pinch2	Mus musculus (Mouse)	341
Q8R5A0|SMYD2_MOUSE	149.142	571.253	22.3353	166.307	497.74	11.4249	885.204	380.17	1169.11	1146.32	671.572	333.251	N-lysine methyltransferase SMYD2 (EC 2.1.1.-) (Histone methyltransferase SMYD2) (EC 2.1.1.354) (SET and MYND domain-containing protein 2)	Smyd2	Mus musculus (Mouse)	433
P32233|DRG1_MOUSE	1605.16	1735.81	1746.7	1561.97	2032.26	2609.92	1889.17	1568.19	1903.61	1206.7	1581.88	1379.91	Developmentally-regulated GTP-binding protein 1 (DRG-1) (Neural precursor cell expressed developmentally down-regulated protein 3) (NEDD-3) (Translation factor GTPase DRG1) (TRAFAC GTPase DRG1) (EC 3.6.5.-)	Drg1 Drg Nedd-3 Nedd3	Mus musculus (Mouse)	367
Q9CRC9|GNPI2_MOUSE	610.937	262.889	297.067	6.88867	1.84324	64.1424	1433.08	1083.37	1271.79	1001.79	383.392	514.885	Glucosamine-6-phosphate isomerase 2 (EC 3.5.99.6) (Glucosamine-6-phosphate deaminase 2) (GNPDA 2) (GlcN6P deaminase 2)	Gnpda2 Kiaa4008	Mus musculus (Mouse)	276
P63101|1433Z_MOUSE	213963	225519	235617	155197	166940	173381	90868.1	84645.8	96610.1	132558	134967	128635	14-3-3 protein zeta/delta (Protein kinase C inhibitor protein 1) (KCIP-1) (SEZ-2)	Ywhaz	Mus musculus (Mouse)	245
Q9DBC3|CMTR1_MOUSE	99.5897	248.283	135.761	575.515	1075.04	1543.28	496.193	492.736	527.909	772.347	488.746	797.976	Cap-specific mRNA (nucleoside-2'-O-)-methyltransferase 1 (EC 2.1.1.57) (Cap methyltransferase 1) (Cap1 2'O-ribose methyltransferase 1) (MTr1) (FtsJ methyltransferase domain-containing protein 2)	Cmtr1 Ftsjd2 Kiaa0082	Mus musculus (Mouse)	837
Q9R099|TBL2_MOUSE	27.283	255.189	22.3353	2024.34	2327.44	2254.22	127.817	221.56	67.7485	65.6855	482.429	278.542	Transducin beta-like protein 2	Tbl2	Mus musculus (Mouse)	442
Q9D0L4|ADCK1_MOUSE	13245.4	12574.6	10622.6	13628.3	12896.4	12854.2	4598.97	3506.98	5557.52	9682.15	10248.1	11366.5	AarF domain-containing protein kinase 1 (EC 2.7.-.-)	Adck1	Mus musculus (Mouse)	525
O55128|SAP18_MOUSE	225.823	165.934	95.335	310.704	372.606	297.598	187.255	217.145	9.31504	261.932	302.764	268.998	Histone deacetylase complex subunit SAP18 (18 kDa Sin3-associated polypeptide) (Sin3-associated polypeptide p18)	Sap18	Mus musculus (Mouse)	153
Q0II04|NEBL_MOUSE	53749.3	58993.4	51699.7	57502.1	56262.5	56387.9	36592.4	38944	34720.9	56583.3	55037.5	52861.4	Nebulette (Actin-binding Z-disk protein)	Nebl Lnebl	Mus musculus (Mouse)	452
P30681|HMGB2_MOUSE	13035.6	12972.4	9947.47	801.424	251.028	431.124	8313.53	7780.52	8573.81	5761.45	6478.6	6452.96	High mobility group protein B2 (High mobility group protein 2) (HMG-2)	Hmgb2 Hmg2	Mus musculus (Mouse)	210
Q02013|AQP1_MOUSE	3343.55	2549.8	2393.08	1518.91	1235.91	1377.9	4589.78	6692.37	5205.2	665.968	874.59	1076.8	Aquaporin-1 (AQP-1) (Aquaporin-CHIP) (Delayed early response protein 2) (DER2) (Water channel protein for red blood cells and kidney proximal tubule)	Aqp1	Mus musculus (Mouse)	269
Q3SXD3|HDDC2_MOUSE	635.704	340.716	474.512	34.9884	108.532	162.863	308.62	194.372	451.207	311.37	340.428	325.078	5'-deoxynucleotidase HDDC2 (EC 3.1.3.89) (HD domain-containing protein 2)	Hddc2	Mus musculus (Mouse)	199
Q9Z204|HNRPC_MOUSE	4704.33	5076.13	2927.94	2003.23	213.248	1531.63	1536.77	1663.17	1129.51	2297.54	2682.7	2736.5	Heterogeneous nuclear ribonucleoproteins C1/C2 (hnRNP C1/C2)	Hnrnpc Hnrpc	Mus musculus (Mouse)	313
Q8VED2|BL1S4_MOUSE	444.258	334.154	239.621	491.807	136.206	581.167	399.791	368.422	515.707	283.64	217.977	1.36564	Biogenesis of lysosome-related organelles complex 1 subunit 4 (BLOC-1 subunit 4) (Protein cappuccino homolog)	Bloc1s4 Cno	Mus musculus (Mouse)	215
Q8BH43|WASF2_MOUSE	3783.45	1033.79	4068.08	4872.51	2415.99	4211.57	2365.46	2408.55	2678.45	1900.84	2551.28	2229.55	Wiskott-Aldrich syndrome protein family member 2 (WASP family protein member 2) (Protein WAVE-2)	Wasf2 Wave2	Mus musculus (Mouse)	497
Q9EQN3|T22D4_MOUSE	298.049	734.484	595.361	2705.48	1347.09	1384.56	439.566	365.005	651.631	834.908	517.703	719.579	TSC22 domain family protein 4 (TSC22-related-inducible leucine zipper protein 2) (Thg-1pit)	Tsc22d4 Thg1pit Tilz2	Mus musculus (Mouse)	387
Q01730|RSU1_MOUSE	20937.6	15680.8	12702.8	17024.3	18540.8	18581.7	5662.79	6665.18	6761.48	9031.11	10353.7	10101.5	Ras suppressor protein 1 (RSP-1) (Rsu-1)	Rsu1 Rsp1	Mus musculus (Mouse)	277
Q8VCR2|DHB13_MOUSE	27.283	3539.84	22.3353	71.497	2883.65	1603.59	597.837	224.421	139.893	230.865	215.88	1837.62	17-beta-hydroxysteroid dehydrogenase 13 (17-beta-HSD 13) (EC 1.1.-.-) (Alcohol dehydrogenase PAN1B-like) (Short-chain dehydrogenase/reductase 9)	Hsd17b13 Scdr9	Mus musculus (Mouse)	304
Q80ZW2|THEM6_MOUSE	209.442	198.39	22.3353	807.537	1079.13	1128.63	1483.24	1446.48	1426.88	1725.12	848.018	964.973	Protein THEM6	Them6	Mus musculus (Mouse)	207
P07309|TTHY_MOUSE	604.71	851.633	534.581	16828.3	15741.6	16562.3	6031.33	5932.25	6063.69	313.973	1259.05	434.821	Transthyretin (Prealbumin)	Ttr	Mus musculus (Mouse)	147
Q9EPM5|SYNCI_MOUSE	601.304	942.878	810.588	2377.96	2030.82	3240.37	1646.27	1568.17	1512.18	1654.83	1723.13	948.911	Syncoilin (Syncoilin intermediate filament 1) (Syncoilin-1)	Sync Sync1	Mus musculus (Mouse)	470
Q9QZ73|DCNL1_MOUSE	2712.84	2813.46	3458.47	512.247	111.222	2092.57	2021.91	1600.38	2183.41	3456.04	3195.97	18893.1	DCN1-like protein 1 (DCUN1 domain-containing protein 1) (Defective in cullin neddylation protein 1-like protein 1) (Testis-specific protein 3)	Dcun1d1 Dcun1l1 Rp42 Tes3	Mus musculus (Mouse)	259
Q61043|NIN_MOUSE	4697.63	4069.84	2755.28	1012.99	879.362	1294.53	1041.07	1160.02	9.31504	1708	1166.31	1458.44	Ninein	Nin Kiaa1565	Mus musculus (Mouse)	2113
Q99PU8|DHX30_MOUSE	115.456	76.2709	22.3353	642.11	255.494	221.814	254.72	153.357	64.67	137.567	13.3543	551.669	ATP-dependent RNA helicase DHX30 (EC 3.6.4.13) (DEAH box protein 30)	Dhx30 Helg	Mus musculus (Mouse)	1217
Q9CQU3|RER1_MOUSE	3181.9	3300.69	3555.68	2514.92	2472.73	2829.26	3393.06	2577.64	3791.08	2968.68	2740.18	2637.93	Protein RER1	Rer1	Mus musculus (Mouse)	196
O35083|PLCA_MOUSE	27.283	68.8821	22.3353	378.301	390.566	641.709	38.9639	137.428	51.647	12.3283	250.859	241.253	1-acyl-sn-glycerol-3-phosphate acyltransferase alpha (EC 2.3.1.51) (1-acylglycerol-3-phosphate O-acyltransferase 1) (1-AGP acyltransferase 1) (1-AGPAT 1) (Lysophosphatidic acid acyltransferase alpha) (LPAAT-alpha)	Agpat1	Mus musculus (Mouse)	285
Q64444|CAH4_MOUSE	580.008	1019.44	1092.3	106.48	111.104	11.4249	2438.88	2011.91	2008.66	902.75	1090.27	996.149	Carbonic anhydrase 4 (EC 4.2.1.1) (Carbonate dehydratase IV) (Carbonic anhydrase IV) (CA-IV)	Ca4 Car4	Mus musculus (Mouse)	305
Q8C0T1|FM1AB_MOUSE	1074.65	1667.89	936.946	439.026	125.829	278.932	972.661	635.576	1075.23	421.454	742.345	833.514	Protein fem-1 homolog A-B (FEM1a-B) (FEM1-alpha-B)	Fem1ab	Mus musculus (Mouse)	654
P97298|PEDF_MOUSE	27.283	241.738	323.475	1949.08	2039.4	1660.42	182.602	435.574	889.523	143.514	166.2	1.36564	Pigment epithelium-derived factor (PEDF) (Caspin) (Serpin F1) (Stromal cell-derived factor 3) (SDF-3)	Serpinf1 Pedf Sdf3	Mus musculus (Mouse)	417
Q9D1A2|CNDP2_MOUSE	39394.5	37635	40162.9	25166.6	27357.2	25215.5	17098.5	14443.4	17777.2	21760.5	21480.5	22146	Cytosolic non-specific dipeptidase (EC 3.4.13.18) (CNDP dipeptidase 2) (Glutamate carboxypeptidase-like protein 1)	Cndp2 Cn2	Mus musculus (Mouse)	475
Q9JI18|LRP1B_MOUSE	1991.75	451.027	1406.49	2661.58	1.84324	1806.57	1127.03	1706.68	1195.51	2663.19	834.172	2605.35	Low-density lipoprotein receptor-related protein 1B (LRP-1B) (Low-density lipoprotein receptor-related protein-deleted in tumor) (LRP-DIT)	Lrp1b Lrpdit	Mus musculus (Mouse)	4599
Q91YD9|WASL_MOUSE	422.953	590.66	1331.1	3952.82	539.962	1504.32	61.7697	1063.12	1270.56	901.733	964.177	1043.94	Neural Wiskott-Aldrich syndrome protein (N-WASP)	Wasl	Mus musculus (Mouse)	501
P98083|SHC1_MOUSE	27.283	536.333	72.9068	808.508	991.806	1146.87	1266.89	805.412	1150.08	478.843	103.816	215.212	SHC-transforming protein 1 (SHC-transforming protein A) (Src homology 2 domain-containing-transforming protein C1) (SH2 domain protein C1)	Shc1 Shc ShcA	Mus musculus (Mouse)	579
Q8BX80|ENASE_MOUSE	1204.93	976.411	1159.4	249.08	279.98	408.275	794.59	790.343	9.31504	1793.94	2004.37	1999.85	Cytosolic endo-beta-N-acetylglucosaminidase (ENGase) (EC 3.2.1.96)	Engase	Mus musculus (Mouse)	734
Q8BHN0|PPM1L_MOUSE	578.098	1564.09	780.002	66.783	130.131	312.655	312.54	268.962	328.049	590.074	972.189	935.422	Protein phosphatase 1L (EC 3.1.3.16) (Protein phosphatase 1-like) (Protein phosphatase 2C isoform epsilon) (PP2C-epsilon)	Ppm1l Kiaa4175	Mus musculus (Mouse)	360
Q8BJL0|SMAL1_MOUSE	27.283	571.695	4468.94	6174.9	1.84324	86446.7	29.252	1055.23	861.138	1375.38	773.937	1436.79	SWI/SNF-related matrix-associated actin-dependent regulator of chromatin subfamily A-like protein 1 (EC 3.6.4.-) (HepA-related protein) (mharp) (Sucrose nonfermenting protein 2-like 1)	Smarcal1 Harp	Mus musculus (Mouse)	910
Q8BI72|CARF_MOUSE	645.201	965.666	383.309	346.647	241.787	273.588	443.949	413.542	482.768	894.683	751.832	720.686	CDKN2A-interacting protein (Collaborator of ARF)	Cdkn2aip Carf	Mus musculus (Mouse)	563
A2A432|CUL4B_MOUSE	190.005	527.447	339.717	921.346	2043.23	2140.79	137.691	126.945	78.084	1297.54	1260.04	1343.92	Cullin-4B (CUL-4B)	Cul4b mKIAA0695	Mus musculus (Mouse)	970
Q9D3E6|STAG1_MOUSE	27.283	11.8354	22.3353	860.058	849.883	449.471	118.196	582.513	270.74	213.72	157.839	144.392	Cohesin subunit SA-1 (SCC3 homolog 1) (Stromal antigen 1)	Stag1 Sa1	Mus musculus (Mouse)	1258
P16015|CAH3_MOUSE	971.068	580.279	2198.03	5282.1	64362	6005.49	48.6684	305.648	180.822	12.3283	65.9464	1.36564	Carbonic anhydrase 3 (EC 4.2.1.1) (Carbonate dehydratase III) (Carbonic anhydrase III) (CA-III)	Ca3 Car3	Mus musculus (Mouse)	260
Q9R013|CATF_MOUSE	27.283	11.8354	22.3353	675.863	744.021	512.497	360.11	119.152	247.536	196.995	223.615	263.167	Cathepsin F (EC 3.4.22.41)	Ctsf	Mus musculus (Mouse)	462
Q7TQK5|CCD93_MOUSE	337.062	630.226	323.75	1527.5	1196.85	1214.21	991.382	661.352	995.776	559.209	400.909	736.209	Coiled-coil domain-containing protein 93	Ccdc93	Mus musculus (Mouse)	629
Q9CQW9|IFM3_MOUSE	1199.6	1979.93	1221.67	5367.81	1259.14	6259.5	2444.19	2771.18	2538.96	2471.13	2152.91	2239.9	Interferon-induced transmembrane protein 3 (Dispanin subfamily A member 2b) (DSPA2b) (Fragilis protein) (Interferon-inducible protein 15) (Mouse ifitm-like protein 1) (Mil-1)	Ifitm3	Mus musculus (Mouse)	137
Q8K4G5|ABLM1_MOUSE	2172.8	870.818	1229.89	803.909	769.841	953.929	3211.17	2761.26	2998.93	2933.19	2607.43	2599.7	Actin-binding LIM protein 1 (abLIM-1) (Actin-binding LIM protein family member 1)	Ablim1 Ablim Kiaa0059	Mus musculus (Mouse)	861
P14685|PSMD3_MOUSE	25027	21250.5	23669.3	12028.2	10248.9	11021.1	16135.5	12651.6	12973.9	16772.7	18608.9	19189.9	26S proteasome non-ATPase regulatory subunit 3 (26S proteasome regulatory subunit RPN3) (26S proteasome regulatory subunit S3) (Proteasome subunit p58) (Transplantation antigen P91A) (Tum-P91A antigen)	Psmd3 P91a Tstap91a	Mus musculus (Mouse)	530
Q9Z2Q6|SEPT5_MOUSE	27.283	338.567	22.3353	1270.17	1127.74	1102.81	150.487	2.93463	76.0743	240.305	115.334	166.127	Septin-5 (Cell division control-related protein 1) (CDCrel-1) (Peanut-like protein 1)	Septin5 Pnutl1 Sept5	Mus musculus (Mouse)	369
Q99LI8|HGS_MOUSE	2970.82	2103.97	2615.02	2570.74	2307.82	1652.11	2363.54	1791.47	1656.18	2050.26	2151.26	1981.18	Hepatocyte growth factor-regulated tyrosine kinase substrate	Hgs Hrs	Mus musculus (Mouse)	775
Q8K183|PDXK_MOUSE	4350.83	5318.49	4687.84	6561.88	6755.36	6186.06	2746.43	3092.13	2835.46	3768.14	3745.61	4078.28	Pyridoxal kinase (EC 2.7.1.35) (Pyridoxine kinase)	Pdxk Pkh	Mus musculus (Mouse)	312
Q62059|CSPG2_MOUSE	5125.94	5247.27	2335.16	7477.42	5819.89	9133.55	1078.98	1055.27	962.444	989.54	906.809	626.046	Versican core protein (Chondroitin sulfate proteoglycan core protein 2) (Chondroitin sulfate proteoglycan 2) (Large fibroblast proteoglycan) (PG-M)	Vcan Cspg2	Mus musculus (Mouse)	3357
Q6PEB6|PHOCN_MOUSE	45.0591	876.957	83.1271	689.629	3741.81	1166.73	2249.08	3688.11	3487.68	2430.74	3824.41	2117.39	MOB-like protein phocein (Class II mMOB1) (Mob1 homolog 3) (Mob3) (Mps one binder kinase activator-like 3) (Preimplantation protein 3)	Mob4 Mob3 Mobkl3 Phocn Prei3	Mus musculus (Mouse)	225
Q9CRY7|GDPD1_MOUSE	2749.55	3167.95	3390.07	2515.18	3821.57	4322.92	4328.38	5097.09	5413.3	2549.1	3544.91	2764.64	Lysophospholipase D GDPD1 (EC 3.1.4.-) (Glycerophosphodiester phosphodiesterase 4) (Glycerophosphodiester phosphodiesterase domain-containing protein 1)	Gdpd1 Gde4	Mus musculus (Mouse)	314
Q3U0V1|FUBP2_MOUSE	10299.4	6623.74	7398.13	5565.42	6623.81	8537.76	4239.04	4115.77	5680.11	4245.74	7938.95	7225.8	Far upstream element-binding protein 2 (FUSE-binding protein 2) (KH type-splicing regulatory protein) (KSRP)	Khsrp Fubp2	Mus musculus (Mouse)	748
Q9ERS2|NDUAD_MOUSE	306778	275962	277196	97247.6	108860	118101	209610	209034	235340	270719	283485	291462	NADH dehydrogenase [ubiquinone] 1 alpha subcomplex subunit 13 (Cell death regulatory protein GRIM-19) (Complex I-B16.6) (CI-B16.6) (Gene associated with retinoic and interferon-induced mortality 19 protein) (GRIM-19) (Gene associated with retinoic and IFN-induced mortality 19 protein) (NADH-ubiquinone oxidoreductase B16.6 subunit)	Ndufa13 Grim19	Mus musculus (Mouse)	144
B2RXS4|PLXB2_MOUSE	4679.78	3170.9	3286.38	5252.47	4847.98	5190.6	3195.38	1408.79	3610.59	5633.35	2570.99	2993.78	Plexin-B2	Plxnb2	Mus musculus (Mouse)	1842
Q8BK08|TMM11_MOUSE	2861.77	4976.18	2801.95	43.0228	44.2827	169.898	2425.65	2721.81	2835.59	4346.28	4609.88	3935.6	Transmembrane protein 11, mitochondrial (Protein PM1)	Tmem11	Mus musculus (Mouse)	190
P62334|PRS10_MOUSE	10302.8	13514.5	14498.9	13529.2	16717.4	14616.9	7444.27	9267.24	8508.84	11331.4	11751.6	11774.7	26S proteasome regulatory subunit 10B (26S proteasome AAA-ATPase subunit RPT4) (Proteasome 26S subunit ATPase 6) (Proteasome subunit p42)	Psmc6 Sug2	Mus musculus (Mouse)	389
Q80VJ2|SRA1_MOUSE	378.768	1439.41	1612.38	3121.07	2882.83	4751.73	2913.11	3463.95	3630.15	961.361	585.919	881.146	Steroid receptor RNA activator 1 (Steroid receptor RNA activator protein) (SRAP)	Sra1	Mus musculus (Mouse)	232
P63037|DNJA1_MOUSE	115.481	11.8354	22.3353	2058.37	2160.11	1780.55	2138.03	1704.95	2024.21	955.028	803.132	877.905	DnaJ homolog subfamily A member 1 (DnaJ protein homolog 2) (Heat shock 40 kDa protein 4) (Heat shock protein J2) (HSJ-2)	Dnaja1 Dnaj2 Hsj2 Hspf4	Mus musculus (Mouse)	397
P62281|RS11_MOUSE	14692.7	14989.3	14701.9	5693.02	5312.83	4695.06	6510.07	7151.35	9068.19	15435.6	14028.7	11797.5	40S ribosomal protein S11	Rps11	Mus musculus (Mouse)	158
O88851|RBBP9_MOUSE	149.252	172.221	115.407	68.4167	338.716	81.7874	3380.95	2948.14	3589.49	2239.45	1771.66	1742.05	Putative hydrolase RBBP9 (EC 3.-.-.-) (B5T-overexpressed gene protein) (Protein BOG) (Retinoblastoma-binding protein 9) (RBBP-9)	Rbbp9 Bog	Mus musculus (Mouse)	186
P09405|NUCL_MOUSE	27734.3	29457.6	28310.5	17980.3	19573	17027.8	8005.67	10597	8457.78	6318.44	13226.9	12262.8	Nucleolin (Protein C23)	Ncl Nuc	Mus musculus (Mouse)	707
Q9D428|GOG7B_MOUSE	303.351	11.8354	22.3353	160.459	30.5561	253.051	177.374	227.085	340.509	47.6576	85.8009	84.1393	Golgin subfamily A member 7B	GOLGA7B	Mus musculus (Mouse)	167
Q8R2Q8|BST2_MOUSE	5545.31	6435.9	5877.02	218.836	181.297	795.136	3835.95	2858.63	3966.29	3606.57	2451.64	2590.32	Bone marrow stromal antigen 2 (BST-2) (HM1.24 antigen) (CD antigen CD317)	Bst2	Mus musculus (Mouse)	172
O35206|COFA1_MOUSE	5184.52	4927.08	3913.91	7885.53	7271.9	6968.87	2294.2	2856.84	3160.84	3865	3179.65	3095.98	Collagen alpha-1(XV) chain [Cleaved into: Restin (Endostatin-XV)]	Col15a1	Mus musculus (Mouse)	1367
Q6PE01|SNR40_MOUSE	27.283	11.8354	22.3353	55.3383	29.8255	522.473	131.871	124.531	99.7724	86.8854	98.6196	108.32	U5 small nuclear ribonucleoprotein 40 kDa protein (U5 snRNP 40 kDa protein) (WD repeat-containing protein 57)	Snrnp40 Wdr57	Mus musculus (Mouse)	358
Q8C0L8|COG5_MOUSE	27.283	589.972	701.749	1556.88	1298.49	1408.43	559.878	781.158	633.347	302.691	448.427	694.803	Conserved oligomeric Golgi complex subunit 5 (COG complex subunit 5) (Component of oligomeric Golgi complex 5)	Cog5	Mus musculus (Mouse)	829
P28665|MUG1_MOUSE	21940.1	22899.1	23415	29319.7	31820.7	33999.4	18675.2	18485.3	21018.3	9765.54	9526.34	8435.56	Murinoglobulin-1 (MuG1)	Mug1 Mug-1	Mus musculus (Mouse)	1476
Q9JIK5|DDX21_MOUSE	437.436	826.704	258.68	1222.41	1270.12	1378.1	604.108	964.499	699.653	237.69	289.409	433.079	Nucleolar RNA helicase 2 (EC 3.6.4.13) (DEAD box protein 21) (Gu-alpha) (Nucleolar RNA helicase Gu) (Nucleolar RNA helicase II) (RH II/Gu)	Ddx21	Mus musculus (Mouse)	851
Q8BGV0|SYNM_MOUSE	4531.76	3348.55	3917.34	2388.66	2384.81	1864.27	3190.76	2793.41	2398.87	4682.43	4015.68	4694.36	Probable asparagine--tRNA ligase, mitochondrial (EC 6.1.1.22) (Asparaginyl-tRNA synthetase) (AsnRS)	Nars2	Mus musculus (Mouse)	477
Q4PZA2|ECE1_MOUSE	27.283	316.386	115.674	2657.07	43023.9	45965	517.985	687.972	323.912	362.456	514.501	404.627	Endothelin-converting enzyme 1 (ECE-1) (EC 3.4.24.71)	Ece1	Mus musculus (Mouse)	769
Q8C129|LCAP_MOUSE	28741.9	31071	24722.7	25772.3	25909.7	22028.3	6581.48	4467.27	7771.35	19092.2	9519.9	11599.3	Leucyl-cystinyl aminopeptidase (Cystinyl aminopeptidase) (EC 3.4.11.3) (Oxytocinase) (OTase)	Lnpep	Mus musculus (Mouse)	1025
Q60597|ODO1_MOUSE	369317	349518	374464	332761	308540	346028	296490	282680	309143	392573	412537	414119	2-oxoglutarate dehydrogenase, mitochondrial (EC 1.2.4.2) (2-oxoglutarate dehydrogenase complex component E1) (OGDC-E1) (Alpha-ketoglutarate dehydrogenase)	Ogdh Kiaa4192	Mus musculus (Mouse)	1023
P28798|GRN_MOUSE	970.156	577.803	554.99	1064.81	1235.21	1146.57	1086.18	688.164	697.725	537.015	452.1	194.263	Progranulin (PGRN) (Acrogranin) (Epithelin/granulin precursor) (Glycoprotein of 88 Kda) (GP88) (Glycoprotein 88) (PC cell-derived growth factor) (PCDGF) (Proepithelin) (PEPI) [Cleaved into: Paragranulin; Granulin-1; Granulin-2; Granulin-3; Granulin-4; Granulin-5; Granulin-6; Granulin-7]	Grn	Mus musculus (Mouse)	589
P20108|PRDX3_MOUSE	125120	93782.9	136621	200492	190711	213830	368832	360507	390224	338747	258909	386777	Thioredoxin-dependent peroxide reductase, mitochondrial (EC 1.11.1.24) (Antioxidant protein 1) (AOP-1) (PRX III) (Perioredoxin-3) (Protein MER5) (Thioredoxin-dependent peroxiredoxin 3)	Prdx3 Aop1 Mer5	Mus musculus (Mouse)	257
P97467|AMD_MOUSE	1786.16	1408.53	1343.62	3958.28	4105.07	4464.61	858.781	804.815	951.88	592.092	975.153	382.599	Peptidyl-glycine alpha-amidating monooxygenase (PAM) [Includes: Peptidylglycine alpha-hydroxylating monooxygenase (PHM) (EC 1.14.17.3); Peptidyl-alpha-hydroxyglycine alpha-amidating lyase (EC 4.3.2.5) (Peptidylamidoglycolate lyase) (PAL)]	Pam	Mus musculus (Mouse)	979
Q8C5H8|NAKD2_MOUSE	16663.4	16810.9	16100.2	7858.81	8692.78	9487.06	9613.06	8404.57	10112.2	10311.4	10638.1	11195.5	NAD kinase 2, mitochondrial (EC 2.7.1.23) (Mitochondrial NAD kinase) (NAD kinase domain-containing protein 1, mitochondrial)	Nadk2 Mnadk Nadkd1	Mus musculus (Mouse)	452
Q9Z266|SNAPN_MOUSE	1237.73	1173.72	367.362	1616.52	1595.81	1078.23	557.409	476.718	1043.28	451.78	534.97	620.857	SNARE-associated protein Snapin (Biogenesis of lysosome-related organelles complex 1 subunit 7) (BLOC-1 subunit 7) (Synaptosomal-associated protein 25-binding protein) (SNAP-associated protein)	Snapin Bloc1s7 Snap25bp Snapap	Mus musculus (Mouse)	136
Q9DB73|NB5R1_MOUSE	27446.6	26910.7	26300.7	27646.1	26017.2	27033.3	9059.09	9076.27	8966.83	14470.8	14227.9	14436.8	NADH-cytochrome b5 reductase 1 (b5R.1) (EC 1.6.2.2) (NAD(P)H:quinone oxidoreductase type 3 polypeptide A2)	Cyb5r1 Nqo3a2	Mus musculus (Mouse)	305
Q6PF93|PK3C3_MOUSE	27.283	210.515	59.034	208.861	390.354	358.891	166.272	376.646	217.67	112.485	79.4748	245.292	Phosphatidylinositol 3-kinase catalytic subunit type 3 (PI3-kinase type 3) (PI3K type 3) (PtdIns-3-kinase type 3) (EC 2.7.1.137) (Phosphoinositide-3-kinase class 3)	Pik3c3 Vps34	Mus musculus (Mouse)	887
P97300|NPTN_MOUSE	27.283	776.934	720.744	1954.92	1740.49	1608.73	623.341	572.082	670.045	379.512	432.635	514.75	Neuroplastin (Stromal cell-derived receptor 1) (SDR-1)	Nptn Sdfr1 Sdr1	Mus musculus (Mouse)	397
P63168|DYL1_MOUSE	1876.51	2730.6	2533.74	450.338	564.534	454.156	1964.33	1857.45	1702.34	1470.16	1700.71	1527.73	Dynein light chain 1, cytoplasmic (8 kDa dynein light chain) (DLC8) (Dynein light chain LC8-type 1) (Protein inhibitor of neuronal nitric oxide synthase) (PIN) (mPIN)	Dynll1 Dlc1 Dncl1 Dnclc1	Mus musculus (Mouse)	89
G5E870|TRIPC_MOUSE	27.283	294.274	135.001	4946	4172.96	799.266	2768.37	1647.19	350.975	1067.04	969.332	640.733	E3 ubiquitin-protein ligase TRIP12 (EC 2.3.2.26) (HECT-type E3 ubiquitin transferase TRIP12) (Thyroid receptor-interacting protein 12) (TR-interacting protein 12) (TRIP-12)	Trip12	Mus musculus (Mouse)	2025
Q8BIJ7|RUFY1_MOUSE	1229.32	873.518	1628.92	902.417	1073.54	993.76	1069.66	1472.05	1176.5	2493.96	2537.74	2252.96	RUN and FYVE domain-containing protein 1 (Rab4-interacting protein)	Rufy1 Rabip4	Mus musculus (Mouse)	712
Q922B2|SYDC_MOUSE	26162.7	26305.9	26207.5	15974	16488.3	16919	10332.7	11994.2	13205.9	17873	16113.4	19732.6	Aspartate--tRNA ligase, cytoplasmic (EC 6.1.1.12) (Aspartyl-tRNA synthetase) (AspRS)	Dars1 Dars	Mus musculus (Mouse)	501
Q8R143|PTTG_MOUSE	943.608	1670.4	948.731	3605.46	1.84324	1036.51	446.943	370.982	589.511	522.263	157.139	250.221	Pituitary tumor-transforming gene 1 protein-interacting protein (Pituitary tumor-transforming gene protein-binding factor) (PBF) (PTTG-binding factor)	Pttg1ip	Mus musculus (Mouse)	174
P27600|GNA12_MOUSE	3507.31	551.672	535.714	269.212	203.362	209.286	68.8398	2.93463	9.31504	58.759	118.238	155.913	Guanine nucleotide-binding protein subunit alpha-12 (G alpha-12) (G-protein subunit alpha-12)	Gna12 Gna-12	Mus musculus (Mouse)	379
P10639|THIO_MOUSE	134876	151971	166680	77530	90085.8	92308	35412.6	75462	35133.2	68476.3	90399.2	88101.3	Thioredoxin (Trx) (ATL-derived factor) (ADF)	Txn Txn1	Mus musculus (Mouse)	105
P35700|PRDX1_MOUSE	271925	233465	247824	50637.4	30803.6	35826.5	151605	167629	164314	203921	178309	227750	Peroxiredoxin-1 (EC 1.11.1.24) (Macrophage 23 kDa stress protein) (Osteoblast-specific factor 3) (OSF-3) (Thioredoxin peroxidase 2) (Thioredoxin-dependent peroxide reductase 2) (Thioredoxin-dependent peroxiredoxin 1)	Prdx1 Msp23 Paga Tdpx2	Mus musculus (Mouse)	199
Q60749|KHDR1_MOUSE	8299.06	6968.22	6601.72	6197.68	5783.28	5764.83	2952.27	6949.1	5936.41	7535.23	6698.79	6924.79	KH domain-containing, RNA-binding, signal transduction-associated protein 1 (GAP-associated tyrosine phosphoprotein p62) (Src-associated in mitosis 68 kDa protein) (Sam68) (p21 Ras GTPase-activating protein-associated p62) (p68)	Khdrbs1	Mus musculus (Mouse)	443
P99027|RLA2_MOUSE	105506	97513.6	90625	95838.1	100473	79576.5	70734.2	74677.3	77080.4	48588.4	52862.4	48316.8	60S acidic ribosomal protein P2	Rplp2	Mus musculus (Mouse)	115
Q811U4|MFN1_MOUSE	13869.6	15404.6	14723.3	15045.7	14840.8	15995.6	12147.9	17068.8	12552.8	10412.5	15741.1	15756.1	Mitofusin-1 (EC 3.6.5.-) (Transmembrane GTPase MFN1)	Mfn1	Mus musculus (Mouse)	741
Q91YH5|ATLA3_MOUSE	1960.04	1841.86	1260.67	4489.98	3264.67	2551.54	1094.85	1479	684.392	476.559	970.97	310.603	Atlastin-3 (EC 3.6.5.-)	Atl3	Mus musculus (Mouse)	541
Q8VI75|IPO4_MOUSE	314.151	370.747	2351.97	1712.78	1702.83	1247.67	569.836	800.166	1215.43	1204.71	1582.79	1857.67	Importin-4 (Imp4) (Importin-4a) (Imp4a) (Ran-binding protein 4) (RanBP4)	Ipo4 Imp4a Ranbp4	Mus musculus (Mouse)	1082
Q3UJD6|UBP19_MOUSE	1161.95	935.049	1315.63	1676.04	1916.5	1462.79	1870.99	1905.87	943.757	2236.8	1752.45	2060.87	Ubiquitin carboxyl-terminal hydrolase 19 (EC 3.4.19.12) (Deubiquitinating enzyme 19) (Ubiquitin thioesterase 19) (Ubiquitin-specific-processing protease 19)	Usp19 Kiaa0891	Mus musculus (Mouse)	1360
Q8VC31|CCDC9_MOUSE	141.872	409.891	418.768	110.33	249.123	270.498	73.9017	50.8563	211.201	116.373	126.138	1.36564	Coiled-coil domain-containing protein 9	Ccdc9	Mus musculus (Mouse)	543
Q8C1Y8|CCZ1_MOUSE	1362.06	1288.06	1990.32	301.95	314.055	322.848	1066.62	1203.35	418.297	925.167	555.987	1176.15	Vacuolar fusion protein CCZ1 homolog	Ccz1	Mus musculus (Mouse)	480
Q501J2|ANKMT_MOUSE	865.821	477.331	717.259	6.88867	324.386	11.4249	1319.92	1232.23	1015.41	1764.63	1803.45	1576.62	Adenine nucleotide translocase lysine N-methyltransferase (ANT-KMT) (EC 2.1.1.-)	Antkmt Fam173a	Mus musculus (Mouse)	229
P25911|LYN_MOUSE	735.105	1058.41	589.896	1805.36	1768.81	877.631	1123.07	1525.22	974.667	1382.57	1004.22	1249.13	Tyrosine-protein kinase Lyn (EC 2.7.10.2) (V-yes-1 Yamaguchi sarcoma viral related oncogene homolog) (p53Lyn) (p56Lyn)	Lyn	Mus musculus (Mouse)	512
Q925I1|ATAD3_MOUSE	6400.66	7124.65	8432.09	13484.6	16474.8	11994.9	9245.02	9015.45	9472.31	7254.25	8715.32	8215.73	ATPase family AAA domain-containing protein 3 (AAA-ATPase TOB3)	Atad3 Atad3a Kiaa1273	Mus musculus (Mouse)	591
P00416|COX3_MOUSE	26217.3	30003.8	30145.6	106558	106715	83914.6	71444.8	71126.1	71276.5	36067.2	37942.8	38021.6	Cytochrome c oxidase subunit 3 (EC 7.1.1.9) (Cytochrome c oxidase polypeptide III)	mt-Co3 COIII Mtco3	Mus musculus (Mouse)	261
P14602|HSPB1_MOUSE	27210.8	27796.2	25001.2	142619	140628	138835	138317	154201	149028	37797.6	42081.9	41188.7	Heat shock protein beta-1 (HspB1) (Growth-related 25 kDa protein) (Heat shock 25 kDa protein) (HSP 25) (Heat shock 27 kDa protein) (HSP 27) (p25)	Hspb1 Hsp25 Hsp27	Mus musculus (Mouse)	209
Q8R0S2|IQEC1_MOUSE	1510.9	2058.42	2039.41	1956.57	1992.78	3082.68	18.0232	361.4	9.31504	756.15	1145.93	1258.09	IQ motif and SEC7 domain-containing protein 1	Iqsec1 Kiaa0763	Mus musculus (Mouse)	961
Q99KV1|DJB11_MOUSE	5709.79	6175.69	5492.33	7782.56	8099.4	7514.18	3653.14	3155.95	3631.25	3736.1	3693.51	3720.12	DnaJ homolog subfamily B member 11 (APOBEC1-binding protein 2) (ABBP-2) (ER-associated DNAJ) (ER-associated Hsp40 co-chaperone) (Endoplasmic reticulum DNA J domain-containing protein 3) (ER-resident protein ERdj3) (ERdj3) (ERj3p)	Dnajb11	Mus musculus (Mouse)	358
P26883|FKB1A_MOUSE	186677	187350	197646	73021.2	67309.2	86477.2	51524.1	57327.9	43453.6	77929.6	91386.6	69393.5	Peptidyl-prolyl cis-trans isomerase FKBP1A (PPIase FKBP1A) (EC 5.2.1.8) (12 kDa FK506-binding protein) (12 kDa FKBP) (FKBP-12) (Calstabin-1) (FK506-binding protein 1A) (FKBP-1A) (Immunophilin FKBP12) (Rotamase)	Fkbp1a Fkbp1	Mus musculus (Mouse)	108
Q9D0L7|ARM10_MOUSE	1167.62	1277.61	981.268	874.109	933.371	814.361	1725.49	1816.51	1196.96	3015.21	2380.95	2711.11	Armadillo repeat-containing protein 10	Armc10	Mus musculus (Mouse)	306
Q7TMW6|CIAO3_MOUSE	27.283	305.302	126.175	622.626	3016.19	1399.7	2008.97	1658.7	1977.04	300.196	164.819	355.909	Cytosolic iron-sulfur assembly component 3 (Cytosolic Fe-S cluster assembly factor NARFL) (Iron-only hydrogenase-like protein 1) (IOP1) (Nuclear prelamin A recognition factor-like protein)	Ciao3 Narfl	Mus musculus (Mouse)	476
Q62348|TSN_MOUSE	27.283	11.8354	22.3353	2941.19	3425.17	3253.41	1116.69	1471.02	1109.73	430.175	394.691	575.73	Translin (EC 3.1.-.-) (Component 3 of promoter of RISC) (C3PO) (Testis/brain RNA-binding protein) (TB-RBP)	Tsn	Mus musculus (Mouse)	228
P60843|IF4A1_MOUSE	25075.2	27093.2	27581.8	26650	24237	22282.5	20917.2	17481.6	22646.2	24097.8	23704.3	22993.9	Eukaryotic initiation factor 4A-I (eIF-4A-I) (eIF4A-I) (EC 3.6.4.13) (ATP-dependent RNA helicase eIF4A-1)	Eif4a1 Ddx2a Eif4a	Mus musculus (Mouse)	406
Q9ER88|RT29_MOUSE	6348.89	7816.44	3923.36	5875.93	6151.73	5938.5	9514.79	9807.97	9532.39	11451.3	13955.5	13560.5	28S ribosomal protein S29, mitochondrial (MRP-S29) (S29mt) (Death-associated protein 3) (DAP-3)	Dap3 Mrps29	Mus musculus (Mouse)	391
Q9R0H5|K2C71_MOUSE	637.882	1159.14	928.699	294.021	540.698	513.517	250.157	350.814	419.947	897.656	687.746	557.348	Keratin, type II cytoskeletal 71 (Cytokeratin-6G) (CK-6G) (Cytokeratin-71) (CK-71) (Keratin-6G) (K6G) (Keratin-71) (K71) (Type II inner root sheath-specific keratin-K6irs1) (mK6irs) (mK6irs1/Krt2-6g) (Type-II keratin Kb34)	Krt71 K6irs1 Kb34 Krt2-6g Krt6g	Mus musculus (Mouse)	524
P35282|RAB21_MOUSE	13812.1	13086.6	12281.2	16698.6	11019.8	15835.4	13638.7	13848.3	14565.8	11259.2	10796.6	10096.4	Ras-related protein Rab-21 (Rab-12)	Rab21	Mus musculus (Mouse)	222
Q8K2C9|HACD3_MOUSE	1852.32	1045.2	1386.41	353.95	256.578	446.155	948.861	704.274	938.208	1149.29	1428.9	1521.68	Very-long-chain (3R)-3-hydroxyacyl-CoA dehydratase 3 (EC 4.2.1.134) (3-hydroxyacyl-CoA dehydratase 3) (HACD3) (Butyrate-induced protein 1) (B-ind1) (Protein-tyrosine phosphatase-like A domain-containing protein 1)	Hacd3 Ptplad1	Mus musculus (Mouse)	362
P02468|LAMC1_MOUSE	11020.1	13948.4	14204.4	25130.1	25404.4	25377.5	29488.2	27975.4	31095.1	25759.4	26254.5	26835.9	Laminin subunit gamma-1 (Laminin B2 chain) (Laminin-1 subunit gamma) (Laminin-10 subunit gamma) (Laminin-11 subunit gamma) (Laminin-2 subunit gamma) (Laminin-3 subunit gamma) (Laminin-4 subunit gamma) (Laminin-6 subunit gamma) (Laminin-7 subunit gamma) (Laminin-8 subunit gamma) (Laminin-9 subunit gamma) (S-laminin subunit gamma) (S-LAM gamma)	Lamc1 Lamb-2 Lamc-1	Mus musculus (Mouse)	1607
Q91X52|DCXR_MOUSE	274.512	1128.39	345.137	313.859	229.814	200.456	4420.97	1395.17	1484.68	1433.64	1332.85	853.559	L-xylulose reductase (XR) (EC 1.1.1.10) (Dicarbonyl/L-xylulose reductase)	Dcxr	Mus musculus (Mouse)	244
O54781|SRPK2_MOUSE	1168.2	949.423	1063.93	263.426	314.184	149.76	366.323	197.142	1085.12	637.093	976.143	837.188	SRSF protein kinase 2 (EC 2.7.11.1) (SFRS protein kinase 2) (Serine/arginine-rich protein-specific kinase 2) (SR-protein-specific kinase 2) [Cleaved into: SRSF protein kinase 2 N-terminal; SRSF protein kinase 2 C-terminal]	Srpk2	Mus musculus (Mouse)	681
Q9ERS5|PKHA2_MOUSE	27.283	632.71	420.65	166.557	155.167	43.4222	696.878	207.872	795.614	871.715	687.25	655.791	Pleckstrin homology domain-containing family A member 2 (PH domain-containing family A member 2) (PH domain-containing adaptor PHAD47) (Tandem PH domain-containing protein 2) (TAPP-2)	Plekha2 Tapp2	Mus musculus (Mouse)	425
Q9ERG2|STRN3_MOUSE	3821.48	4377.98	4441.6	4973.93	3702.79	5058.46	2111.15	4207.57	4215.89	3687.18	4417.59	4037.36	Striatin-3 (Cell cycle autoantigen SG2NA) (S/G2 antigen)	Strn3 Gs2na Sg2na	Mus musculus (Mouse)	796
Q9D8S9|BOLA1_MOUSE	32719.6	32565.9	27163.6	16969.3	17936	17722.2	16989.4	18300.6	18268.4	17030.8	15749.5	19124.8	BolA-like protein 1	Bola1	Mus musculus (Mouse)	137
Q80V03|ADCK5_MOUSE	188.649	188.77	22.3353	222.601	185.493	11.4249	177.359	2.93463	322.911	275.64	315.854	323.931	Uncharacterized aarF domain-containing protein kinase 5 (EC 2.7.11.-)	Adck5	Mus musculus (Mouse)	582
Q9D3B1|HACD2_MOUSE	27.283	11.8354	91.9087	6.88867	110.701	142.921	311.096	382.85	669.087	266	182.065	188.459	Very-long-chain (3R)-3-hydroxyacyl-CoA dehydratase 2 (EC 4.2.1.134) (3-hydroxyacyl-CoA dehydratase 2) (HACD2) (Protein-tyrosine phosphatase-like member B)	Hacd2 Ptplb	Mus musculus (Mouse)	254
P59325|IF5_MOUSE	2231.94	2430.93	2236.63	712.205	452.494	279.451	2254.28	2401.58	2229.74	2499.27	2682.77	2529.11	Eukaryotic translation initiation factor 5 (eIF-5)	Eif5	Mus musculus (Mouse)	429
Q9DBZ5|EIF3K_MOUSE	9267.03	3341.86	5280.45	1024.26	864.503	1045.69	7048.63	6408.79	6053.69	5595.76	5684.56	6054.48	Eukaryotic translation initiation factor 3 subunit K (eIF3k) (Eukaryotic translation initiation factor 3 subunit 12) (eIF-3 p25)	Eif3k Eif3s12	Mus musculus (Mouse)	218
Q8VD75|HIP1_MOUSE	441.401	232.217	1164.35	1462.07	457.224	1555.94	1107.31	285.99	862.781	729.878	1118.56	1048.81	Huntingtin-interacting protein 1 (HIP-1) (Huntingtin-interacting protein I) (HIP-I)	Hip1 Kiaa4113	Mus musculus (Mouse)	1029
Q921H9|COA7_MOUSE	20603.7	23189.3	23683.8	14033.8	13885.3	13453	18372.2	17583.3	18285.9	13413.3	13052.7	13717.9	Cytochrome c oxidase assembly factor 7 (Beta-lactamase hcp-like protein) (Respiratory chain assembly factor 1) (Sel1 repeat-containing protein 1)	Coa7 Selrc1	Mus musculus (Mouse)	231
Q9QZB7|ARP10_MOUSE	1048.85	1294.11	986.505	1189.24	920.728	1604.03	1379.93	1248.25	1422.96	250.239	590.574	654.765	Actin-related protein 10 (Actin-related protein 11)	Actr10 Act11 Actr11 Arp11	Mus musculus (Mouse)	417
Q99KW3|TARA_MOUSE	256.708	484.342	479.63	561.787	848.975	271.53	120.809	430.233	145.624	257.593	99.1326	143.915	TRIO and F-actin-binding protein (Protein Tara) (Trio-associated repeat on actin)	Triobp Kiaa1662 Tara	Mus musculus (Mouse)	2014
Q99J25|MRM1_MOUSE	27.283	339.272	22.3353	57.6585	113.508	58.2949	1050.2	1167.2	9.31504	431.136	307.873	267.75	rRNA methyltransferase 1, mitochondrial (EC 2.1.1.-) (16S rRNA (guanosine(1145)-2'-O)-methyltransferase) (16S rRNA [Gm1145] 2'-O-methyltransferase)	Mrm1	Mus musculus (Mouse)	320
Q61411|RASH_MOUSE	3631.7	6326.86	6091.64	1123.49	674.928	5158.52	5503.69	4925.44	4278.31	6985.48	5469.55	12636.4	GTPase HRas (EC 3.6.5.2) (H-Ras-1) (Transforming protein p21) (c-H-ras) (p21ras) [Cleaved into: GTPase HRas, N-terminally processed]	Hras Hras1	Mus musculus (Mouse)	189
Q6P542|ABCF1_MOUSE	239.801	192.089	22.3353	2026.89	1466.24	2197.8	379.739	416.173	316.541	415.119	358.02	490.381	ATP-binding cassette sub-family F member 1	Abcf1	Mus musculus (Mouse)	837
Q9CQ56|USE1_MOUSE	27.283	222.953	286.694	1142.48	993.365	935.232	2019.2	1349.74	952.816	102.509	233.661	93.093	Vesicle transport protein USE1 (Protein D12) (USE1-like protein)	Use1 Use1l	Mus musculus (Mouse)	270
Q9DCT1|AKCL2_MOUSE	9709.48	7210.71	6779.57	4466.05	3267.64	3292.78	6095.38	5237.45	6277.62	7452.28	8037.99	7726.08	1,5-anhydro-D-fructose reductase (AF reductase) (EC 1.1.1.263) (Aldo-keto reductase family 1 member C-like protein 2) (Aldo-keto reductase family 1 member E1) (Aldo-keto reductase family 1 member E2)	Akr1e2 Akr1cl2 Akr1e1	Mus musculus (Mouse)	301
Q6X893|CTL1_MOUSE	197.201	239.78	371.197	96.9757	103.098	138.43	159.861	110.873	456.286	2251.51	77.2811	4636.58	Choline transporter-like protein 1 (Solute carrier family 44 member 1) (CD antigen CD92)	Slc44a1 Cd92 Cdw92 Ctl1	Mus musculus (Mouse)	653
Q8CEE7|RDH13_MOUSE	1059.73	2433.36	2029.34	3620.16	3003.84	2684.97	3056.46	3133.31	3018.64	3384.69	3177.02	2387.21	Retinol dehydrogenase 13 (EC 1.1.1.300)	Rdh13	Mus musculus (Mouse)	334
O88533|DDC_MOUSE	521.091	11.8354	193.242	156.376	379.68	238.969	785.837	952.438	2544.28	1260.01	1015.08	584.8	Aromatic-L-amino-acid decarboxylase (AADC) (EC 4.1.1.28) (DOPA decarboxylase) (DDC)	Ddc	Mus musculus (Mouse)	480
O08663|MAP2_MOUSE	7250.95	6984.09	8582.89	3203.33	5045.62	5407.7	4308.95	2334.25	4987.89	5714.81	5875	6037.74	Methionine aminopeptidase 2 (MAP 2) (MetAP 2) (EC 3.4.11.18) (Initiation factor 2-associated 67 kDa glycoprotein) (p67) (p67eIF2) (Peptidase M)	Metap2 Mnpep P67eif2	Mus musculus (Mouse)	478
Q9D379|HYEP_MOUSE	20970.2	18083.1	20569.7	24529	26663.7	27467.5	7453.6	4855.06	7295.76	9033.63	11956.2	10518.2	Epoxide hydrolase 1 (EC 3.3.2.9) (Epoxide hydratase) (Microsomal epoxide hydrolase) (mEH)	Ephx1	Mus musculus (Mouse)	455
A2AL36|CNTRL_MOUSE	3762.22	4004.62	2573.32	566.203	422.736	451.578	3610	3262.56	432.568	4067.27	3556.68	3693.3	Centriolin (Centrosomal protein 1) (Centrosomal protein of 110 kDa) (Cep110)	Cntrl Cep1 Cep110	Mus musculus (Mouse)	2334
Q9JL26|FMNL1_MOUSE	27.283	176.945	22.3353	198.317	679.383	260.94	385.069	375.953	457.45	219.081	264.123	164.837	Formin-like protein 1 (Formin-related protein)	Fmnl1 Frl Frl1	Mus musculus (Mouse)	1094
Q9CR26|VTA1_MOUSE	373.645	505.741	635.924	2007.02	1128.9	1833.44	1414.15	2419.86	1578.9	1099.94	1419.02	1570.72	Vacuolar protein sorting-associated protein VTA1 homolog (SKD1-binding protein 1) (SBP1)	Vta1	Mus musculus (Mouse)	309
Q9D6W8|BORC6_MOUSE	1380.12	1086.85	1241.81	1150.42	1312.44	1514.47	992.684	773.619	785.137	542.955	845.362	759.385	BLOC-1-related complex subunit 6	Borcs6	Mus musculus (Mouse)	360
Q6P8J7|KCRS_MOUSE	1044931	1259358	1106089	1095254	1349489	1058647	1109862	1190372	1175755	772205	938792	1047477	Creatine kinase S-type, mitochondrial (EC 2.7.3.2) (Basic-type mitochondrial creatine kinase) (Mib-CK) (Sarcomeric mitochondrial creatine kinase) (S-MtCK)	Ckmt2	Mus musculus (Mouse)	419
Q8K2Y7|RM47_MOUSE	5059.41	2163.1	5475.2	7923.91	10227.5	11325.1	6074.63	6630.94	6942.73	6866.23	6669.03	6191.46	39S ribosomal protein L47, mitochondrial (L47mt) (MRP-L47)	Mrpl47	Mus musculus (Mouse)	252
P23242|CXA1_MOUSE	41087.2	41655.7	40031.2	28474.6	28116.9	32074.1	41194.2	48313.9	51398.7	53230.8	52956.1	53975.4	Gap junction alpha-1 protein (Connexin-43) (Cx43) (Gap junction 43 kDa heart protein)	Gja1 Cxn-43	Mus musculus (Mouse)	382
Q9QUI0|RHOA_MOUSE	10045.1	22459.9	24256.8	1566.15	1233.6	883.028	23380.8	12871.2	19014.7	7381.6	21573	23725.9	Transforming protein RhoA (EC 3.6.5.2)	Rhoa Arha Arha2	Mus musculus (Mouse)	193
Q60715|P4HA1_MOUSE	3536.83	3284.21	4197.91	3847.95	4824.57	3354.91	2178.17	3401.95	2458.77	2628.48	3670.74	3456.42	Prolyl 4-hydroxylase subunit alpha-1 (4-PH alpha-1) (EC 1.14.11.2) (Procollagen-proline,2-oxoglutarate-4-dioxygenase subunit alpha-1)	P4ha1	Mus musculus (Mouse)	534
P63325|RS10_MOUSE	11211.4	10506.4	6649.6	7258.66	6947.16	1558.12	3661.13	5269.56	2826.61	10178.5	12292.4	12752.4	40S ribosomal protein S10	Rps10	Mus musculus (Mouse)	165
Q9D1Z3|ACKMT_MOUSE	498.502	540.681	314.473	639.804	347.178	592.123	351.071	326.916	414.391	358.174	432.867	306.257	ATP synthase subunit C lysine N-methyltransferase (EC 2.1.1.-) (Protein N-lysine methyltransferase FAM173B) (mFam173b)	Atpsckmt Fam173b	Mus musculus (Mouse)	247
O70309|ITB5_MOUSE	541.169	682.43	941.748	4691.03	4694.38	4116.53	356.796	468.019	395.973	433.926	539.146	496.358	Integrin beta-5	Itgb5	Mus musculus (Mouse)	798
E9Q5G3|KIF23_MOUSE	182.365	1144.73	327.957	6.88867	435.377	205.34	1142.98	290.088	917.747	291.637	114.728	123.25	Kinesin-like protein KIF23	Kif23	Mus musculus (Mouse)	953
Q8R1Q9|RBSK_MOUSE	27.283	70.0699	22.3353	518.662	472.561	557.49	206.316	448.805	344.245	134.806	183.559	73.5153	Ribokinase (RK) (EC 2.7.1.15)	Rbks Rbsk	Mus musculus (Mouse)	323
Q60864|STIP1_MOUSE	81605.2	70141.9	75933.3	43662.5	45154.5	45600.5	41879	40211.4	46960.9	37095.6	22022.3	22837.1	Stress-induced-phosphoprotein 1 (STI1) (mSTI1) (Hsc70/Hsp90-organizing protein) (Hop)	Stip1	Mus musculus (Mouse)	543
Q8BT51|COA4_MOUSE	2041.81	1924.42	1724.25	109.183	78.1711	109.609	35.8875	52.7836	1047.57	1501.45	1265.65	1203.33	Cytochrome c oxidase assembly factor 4 homolog, mitochondrial (Coiled-coil-helix-coiled-coil-helix domain-containing protein 8)	COA4 Chchd8	Mus musculus (Mouse)	87
P63073|IF4E_MOUSE	17873.5	16386.6	18607	7566.55	5242.9	8677.61	10149.2	7765.79	10085.9	10855.7	10879	8795.82	Eukaryotic translation initiation factor 4E (eIF-4E) (eIF4E) (mRNA cap-binding protein) (eIF-4F 25 kDa subunit)	Eif4e	Mus musculus (Mouse)	217
P47757|CAPZB_MOUSE	8153.26	9537.17	9010.29	7885.16	8349.93	7472.11	9230.09	8717.47	10124.6	6786.86	7905.71	8304.57	F-actin-capping protein subunit beta (CapZ beta)	Capzb Cappb1	Mus musculus (Mouse)	277
P07742|RIR1_MOUSE	113.035	54.9831	22.3353	765.683	556.703	1002.45	876.973	731.872	870.069	294.435	90.8238	237.925	Ribonucleoside-diphosphate reductase large subunit (EC 1.17.4.1) (Ribonucleoside-diphosphate reductase subunit M1) (Ribonucleotide reductase large subunit)	Rrm1	Mus musculus (Mouse)	792
Q8CH18|CCAR1_MOUSE	946.353	509.138	778.346	497.966	345.079	407.857	1329.32	932.487	366.846	595.595	91.6016	495.949	Cell division cycle and apoptosis regulator protein 1 (Cell cycle and apoptosis regulatory protein 1) (CARP-1)	Ccar1 Carp1	Mus musculus (Mouse)	1146
O70554|SPR2B_MOUSE	7816.09	7025.47	8084.63	325.399	1710.48	1243.83	0.477757	67.7228	9.31504	5961.65	4507.59	2970.14	Small proline-rich protein 2B	Sprr2b	Mus musculus (Mouse)	98
P85094|ISC2A_MOUSE	36920.1	36849.4	35348.9	17327	17987.3	18400.3	21847.7	26532.2	29619.2	37549.4	37362.4	35875.7	Isochorismatase domain-containing protein 2A	Isoc2a Isoc2	Mus musculus (Mouse)	206
Q5RJI2|CTL5_MOUSE	3878.09	1726.56	3533.35	6.88867	150.13	11.4249	0.477757	62.1704	1045.1	1129.68	1380.8	1583.18	Choline transporter-like protein 5 (Solute carrier family 44 member 5)	Slc44a5 Ctl5	Mus musculus (Mouse)	710
P16879|FES_MOUSE	2809.3	2054.47	3462.97	6.88867	1.84324	11.4249	12698.9	11727	12917.2	2650.6	2976	3066.8	Tyrosine-protein kinase Fes/Fps (EC 2.7.10.2) (Proto-oncogene c-Fes)	Fes Fps	Mus musculus (Mouse)	822
Q91W92|BORG5_MOUSE	999.103	11.8354	1205.29	414.87	444.034	470.063	2202.99	2113.47	2225.07	2914.06	3079.63	3152.94	Cdc42 effector protein 1 (Binder of Rho GTPases 5)	Cdc42ep1 Borg5 Cep1	Mus musculus (Mouse)	409
Q9CZ28|SNF8_MOUSE	4009.37	7721.29	7095.07	2273.63	2890.75	4577.93	4067.39	3222.31	6471.15	8865.12	6641.62	9694.36	Vacuolar-sorting protein SNF8 (ESCRT-II complex subunit VPS22)	Snf8 D11Moh34	Mus musculus (Mouse)	258
O08795|GLU2B_MOUSE	8342.36	10274.5	10789.2	5392.31	4954.17	4778.8	3692.08	3835.6	4325.16	5646.34	6428.77	6418.29	Glucosidase 2 subunit beta (80K-H protein) (Glucosidase II subunit beta) (Protein kinase C substrate 60.1 kDa protein heavy chain) (PKCSH)	Prkcsh	Mus musculus (Mouse)	521
O35386|PAHX_MOUSE	6568.72	7669.56	8035.28	4709.97	5606	4674.36	2468.99	3708.18	4542.66	7637.87	6770.65	7583.89	Phytanoyl-CoA dioxygenase, peroxisomal (EC 1.14.11.18) (Lupus nephritis-associated peptide 1) (Phytanic acid oxidase) (Phytanoyl-CoA alpha-hydroxylase) (PhyH)	Phyh Ln1 Lnap1 Pahx	Mus musculus (Mouse)	338
P21550|ENOB_MOUSE	632591	644090	678143	127776	170134	175466	340319	385248	380067	498988	410455	512796	Beta-enolase (EC 4.2.1.11) (2-phospho-D-glycerate hydro-lyase) (Enolase 3) (Muscle-specific enolase) (MSE) (Skeletal muscle enolase)	Eno3 Eno-3	Mus musculus (Mouse)	434
Q9CPY1|RM51_MOUSE	27.283	11.8354	22.3353	313.952	288.803	527.808	957.741	938.497	5214.33	466.283	359.011	398.904	39S ribosomal protein L51, mitochondrial (L51mt) (MRP-L51) (bMRP-64) (bMRP64)	Mrpl51 Mrp64	Mus musculus (Mouse)	128
Q9DBM2|ECHP_MOUSE	2495.57	2701.36	1721.12	1235.75	694.814	1236.9	11418.2	1626.98	1861.64	1555.5	2797.8	2576.17	Peroxisomal bifunctional enzyme (PBE) (PBFE) (L-peroxisomal bifunctional enzyme) (L-PBE) (Multifunctional enzyme 1) (MFE1) (Multifunctional protein 1) (MFP-1) [Includes: Enoyl-CoA hydratase/3,2-trans-enoyl-CoA isomerase (EC 4.2.1.17) (EC 5.3.3.8); 3-hydroxyacyl-CoA dehydrogenase (EC 1.1.1.35)]	Ehhadh L-pbe	Mus musculus (Mouse)	718
Q9CQB5|CISD2_MOUSE	5085.23	5909.82	5202.87	22791.7	26276.6	24605.6	17914.2	17745	15990.7	11502.4	12207.9	11825.8	CDGSH iron-sulfur domain-containing protein 2 (MitoNEET-related 1 protein) (Miner1) (Nervous system overexpressed protein 70)	Cisd2 Cdgsh2 Noxp70 Zcd2	Mus musculus (Mouse)	135
P19258|MPV17_MOUSE	8325.64	6093.03	7226.06	1527.82	1307.37	1225.11	5342.03	5512.14	5884.2	9437.33	9535.63	8518.78	Protein Mpv17 (Mpv-17)	Mpv17	Mus musculus (Mouse)	176
O70139|IPKG_MOUSE	4034.83	5022.36	5834.78	3760.5	4162.36	4771.34	4190.63	4714.26	4591.94	3411.49	3718.99	3897.8	cAMP-dependent protein kinase inhibitor gamma (PKI-gamma)	Pkig	Mus musculus (Mouse)	76
Q8CFX1|G6PE_MOUSE	27.283	11.8354	22.3353	222.967	296.707	110.416	397.495	396.337	229.253	905.997	328.097	552.823	GDH/6PGL endoplasmic bifunctional protein [Includes: Hexose-6-phosphate dehydrogenase (Glucose 1-dehydrogenase) (EC 1.1.1.47) (Glucose-6-phosphate dehydrogenase) (EC 1.1.1.363); 6-phosphogluconolactonase (6PGL) (EC 3.1.1.31)]	H6pd	Mus musculus (Mouse)	789
Q8R3T5|STXB6_MOUSE	207.26	11.8354	280.11	143.145	106.63	16.079	145.856	40.751	175.82	95.3904	90.5528	143.698	Syntaxin-binding protein 6	Stxbp6	Mus musculus (Mouse)	210
P60879|SNP25_MOUSE	3566.94	5811.62	7021.27	3524.11	4110.15	3892.46	516.359	2798.24	2899.4	1618.98	3111.18	1849.92	Synaptosomal-associated protein 25 (SNAP-25) (Super protein) (SUP) (Synaptosomal-associated 25 kDa protein)	Snap25 Snap	Mus musculus (Mouse)	206
P22437|PGH1_MOUSE	224.065	567.264	331.003	1806.12	1907.41	887.889	576.962	1014.75	597.835	392.49	571.517	640.975	Prostaglandin G/H synthase 1 (EC 1.14.99.1) (Cyclooxygenase-1) (COX-1) (Prostaglandin H2 synthase 1) (PGH synthase 1) (PGHS-1) (PHS 1) (Prostaglandin-endoperoxide synthase 1)	Ptgs1 Cox-1 Cox1	Mus musculus (Mouse)	602
Q70KF4|CMYA5_MOUSE	16876.6	21038.2	27361.4	11617.2	14582.1	13942.2	7187.44	10851	12181.3	14065.9	17797.9	14576	Cardiomyopathy-associated protein 5 (Heart and skeletal muscle-specific and sprouty domain-containing) (Myospryn) (Stretch-response protein 553) (Stretch-responsive fibronectin protein type 3) (TRIM-like protein)	Cmya5 Sr553 Srfsd Tims	Mus musculus (Mouse)	3739
Q61646|HPT_MOUSE	100840	115332	107242	11951.8	15416.4	6610.17	83068.9	68786.2	92992.9	72981.3	68646.4	69724.8	Haptoglobin [Cleaved into: Haptoglobin alpha chain; Haptoglobin beta chain]	Hp	Mus musculus (Mouse)	347
Q99L88|SNTB1_MOUSE	2918.97	1160	566.438	1847.73	7428.73	2258.86	658.906	1015.08	254.943	598.712	1530.48	731.791	Beta-1-syntrophin (59 kDa dystrophin-associated protein A1 basic component 1) (DAPA1B) (Syntrophin-2)	Sntb1 Snt2b1	Mus musculus (Mouse)	537
Q9CQB2|MCRI2_MOUSE	2179.27	1941.62	1062.73	2073.36	2291.49	1957.4	857.589	1195.89	1715.77	701.561	1339.32	1221.83	MAPK regulated corepressor interacting protein 2 (Protein FAM195A)	Mcrip2 Fam195a	Mus musculus (Mouse)	160
Q920A7|AFG31_MOUSE	785.805	762.075	737.651	28.2271	43.5851	140.447	918.288	826.547	1109.14	1513.62	1705.8	2193.7	AFG3-like protein 1 (EC 3.4.24.-)	Afg3l1	Mus musculus (Mouse)	789
Q9QY06|MYO9B_MOUSE	22146.7	24934.3	28653.7	14665.4	19256.4	2008.84	1502.72	1506.97	1542.39	108.821	34315.1	40279.6	Unconventional myosin-IXb (Unconventional myosin-9b)	Myo9b Myr5	Mus musculus (Mouse)	2114
P22315|HEMH_MOUSE	37407.9	27296.8	36679.8	28476.4	26481.2	30333.8	24056.8	25027.4	26094.1	28552.4	38537.1	31306.2	Ferrochelatase, mitochondrial (EC 4.99.1.1) (Heme synthase) (Protoheme ferro-lyase)	Fech	Mus musculus (Mouse)	420
Q3UM45|PP1R7_MOUSE	17009.5	18780.6	18597.4	14017	13734.3	13039.8	7270.32	7913.95	8251.96	11357.7	12226.2	11576.6	Protein phosphatase 1 regulatory subunit 7 (Protein phosphatase 1 regulatory subunit 22)	Ppp1r7 Sds22	Mus musculus (Mouse)	361
P58771|TPM1_MOUSE	195634	202324	208540	92565.8	89217.8	106855	280939	306673	305701	147803	167707	162277	Tropomyosin alpha-1 chain (Alpha-tropomyosin) (Tropomyosin-1)	Tpm1 Tpm-1 Tpma	Mus musculus (Mouse)	284
P10751|ZFP11_MOUSE	28643.1	16424.7	21091.3	1888.44	1662.83	1913.25	61317.4	50712.2	55235.3	38326.1	40190.4	44119.9	Zinc finger protein 11 (Zfp-11) (Zinc finger protein Krox-6.1A/6.1B+/6.1B-)	Zfp11 Krox-6.1a Krox-6.1b	Mus musculus (Mouse)	647
Q6NVF9|CPSF6_MOUSE	378.34	11.8354	576.201	34.8452	1.84324	146.252	866.027	1217.25	2143.06	736.665	286.086	794.254	Cleavage and polyadenylation specificity factor subunit 6	Cpsf6	Mus musculus (Mouse)	551
Q9JHW4|SELB_MOUSE	27.283	91.278	22.3353	309.827	371.439	109.339	107.971	42.1742	182.19	12.3283	148.417	160.239	Selenocysteine-specific elongation factor (Elongation factor sec) (Eukaryotic elongation factor, selenocysteine-tRNA-specific) (mSelB)	Eefsec Selb	Mus musculus (Mouse)	583
Q9EQW7|KI13A_MOUSE	319.042	1159.79	22.3353	744.214	1194.12	448.732	956.307	737.028	2130.46	676.546	473.034	534.004	Kinesin-like protein KIF13A	Kif13a	Mus musculus (Mouse)	1749
P20152|VIME_MOUSE	134892	141707	137802	162828	148186	160560	43816.2	31684.7	42892.4	65709.1	68273.3	67918.9	Vimentin	Vim	Mus musculus (Mouse)	466
Q6PGH1|BUD31_MOUSE	27.283	334.177	22.3353	242.719	279.521	461.913	84.3446	82.2817	96.6593	121.816	13.3543	80.3311	Protein BUD31 homolog (Protein G10 homolog)	Bud31	Mus musculus (Mouse)	144
P35290|RAB24_MOUSE	665.216	899.484	836.025	2315.55	1562.41	1185.15	1524.06	1109.37	717.006	1029.08	1157.33	1590.76	Ras-related protein Rab-24 (Rab-16)	Rab24	Mus musculus (Mouse)	203
Q3UGR5|HDHD2_MOUSE	27.283	11.8354	22.3353	428.725	449.481	488.061	9920.7	10271	9812.36	6402.09	6793.44	6473.39	Haloacid dehalogenase-like hydrolase domain-containing protein 2	Hdhd2	Mus musculus (Mouse)	259
Q9D024|CCD47_MOUSE	2917.89	3942.87	3202.71	2384.56	3072.02	2728.29	3191.53	3461.79	2701.32	4742.25	4592.31	4454.67	Coiled-coil domain-containing protein 47 (Adipocyte-specific protein 4) (Calumin)	Ccdc47 Asp4	Mus musculus (Mouse)	483
Q9D753|EXOS8_MOUSE	27.283	236.537	22.3353	213.247	499.847	1025.25	468.924	570.226	633.325	440.746	382.329	204.089	Exosome complex component RRP43 (Exosome component 8) (Ribosomal RNA-processing protein 43)	Exosc8 Rrp43	Mus musculus (Mouse)	276
P02469|LAMB1_MOUSE	15034.4	14006.9	15643.4	17483.9	18652.6	18361.8	17470.2	11301.8	13485.4	17066.3	17081.7	17558.8	Laminin subunit beta-1 (Laminin B1 chain) (Laminin-1 subunit beta) (Laminin-10 subunit beta) (Laminin-12 subunit beta) (Laminin-2 subunit beta) (Laminin-6 subunit beta) (Laminin-8 subunit beta)	Lamb1 Lamb-1 Lamb1-1	Mus musculus (Mouse)	1786
Q99L13|3HIDH_MOUSE	145944	148793	193877	94613.5	62526.5	104375	88829.4	89307.4	98889.8	130882	162753	153868	3-hydroxyisobutyrate dehydrogenase, mitochondrial (HIBADH) (EC 1.1.1.31)	Hibadh	Mus musculus (Mouse)	335
Q9EQU5|SET_MOUSE	19040.2	25016.3	25249.8	16134.8	14968.1	14880.7	6323.54	7095.93	6872.64	10468.6	14541.8	14597.9	Protein SET (Phosphatase 2A inhibitor I2PP2A) (I-2PP2A) (Template-activating factor I) (TAF-I)	Set	Mus musculus (Mouse)	289
Q05144|RAC2_MOUSE	14682	13638.6	13823.2	1183.86	1270.02	1374.21	8862.45	14497.6	8928.52	13291.1	13454.4	14568.7	Ras-related C3 botulinum toxin substrate 2 (Protein EN-7) (p21-Rac2)	Rac2	Mus musculus (Mouse)	192
O08915|AIP_MOUSE	5156.86	3245.39	4285.77	13430.5	13447.3	12586.3	33893.2	35856.3	38552.2	36220.1	32256	37218.5	AH receptor-interacting protein (AIP) (Aryl-hydrocarbon receptor-interacting protein)	Aip	Mus musculus (Mouse)	330
Q3U5Q7|CMPK2_MOUSE	6846.24	6740.9	7962.3	6045.1	5843.48	4707.6	508.366	625.879	1195.25	2682.56	3055.55	2801.49	UMP-CMP kinase 2, mitochondrial (EC 2.7.4.14) (Nucleoside-diphosphate kinase) (EC 2.7.4.6) (Thymidylate kinase LPS-inducible member) (TYKi)	Cmpk2 Tyki	Mus musculus (Mouse)	447
P63030|MPC1_MOUSE	112446	119251	110400	1126.73	1650.88	1191.35	55085	54984.3	68748	102034	102235	98868	Mitochondrial pyruvate carrier 1 (Brain protein 44-like protein)	Mpc1 Brp44l	Mus musculus (Mouse)	109
Q80W21|GSTM7_MOUSE	27.283	11.8354	126.162	137.546	196.366	411.394	10188	9127.7	5909.37	296.806	252.561	319.182	Glutathione S-transferase Mu 7 (EC 2.5.1.18) (GST class-mu 7) (GSTM-7)	Gstm7	Mus musculus (Mouse)	218
Q8CBY8|DCTN4_MOUSE	1144.63	2330.16	1726.77	2661.23	2811.72	2978.08	1759.24	1589.18	1398.52	1909.24	2376.78	1871.15	Dynactin subunit 4 (Dynactin subunit p62)	Dctn4	Mus musculus (Mouse)	467
Q8CBC4|CNST_MOUSE	1657.95	1310.12	1909.81	2220.28	875.155	1784.56	994.012	1060	611.459	1193.74	1367.59	1235.79	Consortin	Cnst	Mus musculus (Mouse)	711
Q8CH72|TRI32_MOUSE	27.283	432.359	127.875	117.93	617.348	444.367	281.507	261.947	814.151	612.726	514.159	488.601	E3 ubiquitin-protein ligase TRIM32 (EC 2.3.2.27) (RING-type E3 ubiquitin transferase TRIM32) (Tripartite motif-containing protein 32)	Trim32	Mus musculus (Mouse)	655
P70175|DLG3_MOUSE	439.333	281.887	3461.58	1498.63	1663.06	1130.3	3406.28	3007.03	3197.27	3426.28	1671.4	661.222	Disks large homolog 3 (Synapse-associated protein 102) (SAP-102) (SAP102)	Dlg3 Dlgh3	Mus musculus (Mouse)	849
Q8C3W1|CA198_MOUSE	427.594	766.608	1140.41	6240.04	6059.46	2166.25	1509.31	1493.06	1165.61	399.118	1308.59	1817.82	Uncharacterized protein C1orf198 homolog		Mus musculus (Mouse)	322
Q6P1Y8|INP4B_MOUSE	307.585	11.8354	22.3353	856.958	773.068	841.985	651.711	479.789	4659.48	388.269	570.598	766.394	Type II inositol 3,4-bisphosphate 4-phosphatase (EC 3.1.3.66) (Inositol polyphosphate 4-phosphatase type II)	Inpp4b	Mus musculus (Mouse)	924
Q8BHZ0|CYRIA_MOUSE	83.2614	119.562	22.3353	532.145	563.82	286.917	338.373	304.396	108.641	182.739	237.863	199.182	CYFIP-related Rac1 interactor A	Cyria D12Ertd553e Fam49a	Mus musculus (Mouse)	323
Q9CW03|SMC3_MOUSE	991.986	1137.38	2089.77	1671.23	1261.26	1062.22	254.578	568.624	1028.62	490.278	426.801	259.024	Structural maintenance of chromosomes protein 3 (SMC protein 3) (SMC-3) (Basement membrane-associated chondroitin proteoglycan) (Bamacan) (Chondroitin sulfate proteoglycan 6) (Chromosome segregation protein SmcD) (Mad member-interacting protein 1)	Smc3 Bam Bmh Cspg6 Mmip1 Smc3l1 Smcd	Mus musculus (Mouse)	1217
Q9ES03|TBX20_MOUSE	592.14	452.208	490.331	92.5409	427.141	499.498	37.4612	54.3456	233.428	2066.23	549.17	817.746	T-box transcription factor TBX20 (T-box protein 20)	Tbx20 Tbx12	Mus musculus (Mouse)	445
Q9DC07|LNEBL_MOUSE	3853.35	6458.62	3459.6	2439.15	2617.15	1037.78	4630.85	4187	4582.58	9062.13	5449.65	6534.08	LIM zinc-binding domain-containing Nebulette (Actin-binding Z-disk protein)	Nebl Lnebl	Mus musculus (Mouse)	270
Q9Z2F7|BNI3L_MOUSE	129.195	11.8354	115.403	257.932	110.514	143.003	341.01	314.404	363.581	188.826	102.805	54.2864	BCL2/adenovirus E1B 19 kDa protein-interacting protein 3-like (NIP3-like protein X) (NIP3L)	Bnip3l Nix	Mus musculus (Mouse)	218
Q9JLZ3|AUHM_MOUSE	82185.1	79890.5	81351.2	22882.5	22635.6	24882.3	80171.6	80260	86357.3	81344.1	80976.2	78361.1	Methylglutaconyl-CoA hydratase, mitochondrial (EC 4.2.1.18) (AU-specific RNA-binding enoyl-CoA hydratase) (AU-binding enoyl-CoA hydratase) (muAUH) (Itaconyl-CoA hydratase) (EC 4.2.1.56)	Auh	Mus musculus (Mouse)	314
O70475|UGDH_MOUSE	186.427	319.519	22.3353	2157.26	1436.13	499	192.04	114.847	218.13	148.594	86.1928	51.6365	UDP-glucose 6-dehydrogenase (UDP-Glc dehydrogenase) (UDP-GlcDH) (UDPGDH) (EC 1.1.1.22)	Ugdh	Mus musculus (Mouse)	493
Q61805|LBP_MOUSE	379.05	354.309	3437.61	783.931	1370.94	1355.68	230.826	263.409	323.533	1644.81	258.897	141.451	Lipopolysaccharide-binding protein (LBP)	Lbp	Mus musculus (Mouse)	481
P19639|GSTM3_MOUSE	2904.65	869.021	737.957	2672.1	530.61	1009.13	836.312	757.833	1216.21	1095.07	834.409	614.508	Glutathione S-transferase Mu 3 (EC 2.5.1.18) (GST class-mu 3) (Glutathione S-transferase GT9.3)	Gstm3	Mus musculus (Mouse)	218
Q8C1Q6|SMIM4_MOUSE	4181.27	3350.75	3848.42	3939.84	4052.88	4071.01	1205.49	1314.04	1262.22	2848.06	3171.94	3083.45	Small integral membrane protein 4 (Small nucleolar RNA host gene 8)	Smim4	Mus musculus (Mouse)	80
Q8VC19|HEM1_MOUSE	27.283	770.429	226.15	1699.03	2130.97	1262.14	3224.53	4173.18	4538.12	484.2	940.597	713.505	5-aminolevulinate synthase, nonspecific, mitochondrial (ALAS-H) (EC 2.3.1.37) (5-aminolevulinic acid synthase 1) (Delta-ALA synthase 1) (Delta-aminolevulinate synthase 1)	Alas1	Mus musculus (Mouse)	642
Q62167|DDX3X_MOUSE	686.842	960.729	792.438	370.516	409.099	541.115	865.287	1009.34	564.499	3777.51	800.508	246.867	ATP-dependent RNA helicase DDX3X (EC 3.6.4.13) (D1Pas1-related sequence 2) (DEAD box RNA helicase DEAD3) (mDEAD3) (DEAD box protein 3, X-chromosomal) (Embryonic RNA helicase)	Ddx3x D1Pas1-rs2 Ddx3 Dead3 Erh	Mus musculus (Mouse)	662
Q8VDN2|AT1A1_MOUSE	292875	303920	298167	188182	197148	200498	129437	131266	135996	226144	215507	229935	Sodium/potassium-transporting ATPase subunit alpha-1 (Na(+)/K(+) ATPase alpha-1 subunit) (EC 7.2.2.13) (Sodium pump subunit alpha-1)	Atp1a1	Mus musculus (Mouse)	1023
P56480|ATPB_MOUSE	5509538	5459855	5998668	1909808	1964898	2075170	1859332	2005712	2128679	2996403	3416799	3377734	ATP synthase subunit beta, mitochondrial (EC 7.1.2.2) (ATP synthase F1 subunit beta)	Atp5f1b Atp5b	Mus musculus (Mouse)	529
P31001|DESM_MOUSE	64502.5	60634.9	64606.4	63542.6	64792.9	62467.2	36287.6	39530.6	40521.3	42340.4	43175.7	42016.4	Desmin	Des	Mus musculus (Mouse)	469
Q9DAM5|TPC_MOUSE	156.102	11.8354	22.3353	6.88867	23.5697	55.7045	454.341	404.238	150.025	138.189	138.031	225.348	Mitochondrial thiamine pyrophosphate carrier (Solute carrier family 25 member 19)	Slc25a19	Mus musculus (Mouse)	318
Q9CYR0|SSBP_MOUSE	13582.6	13459.2	10012.4	21857.8	21693.7	20919	4561.33	3654.51	4413.8	9848.33	8671.12	8652.93	Single-stranded DNA-binding protein, mitochondrial (Mt-SSB) (MtSSB)	Ssbp1	Mus musculus (Mouse)	152
Q9QUR7|PIN1_MOUSE	124.199	11.8354	22.3353	2395.64	2192.68	1808.5	6477.2	5956.31	6135.21	762.982	888.655	1108.2	Peptidyl-prolyl cis-trans isomerase NIMA-interacting 1 (EC 5.2.1.8) (Peptidyl-prolyl cis-trans isomerase Pin1) (PPIase Pin1)	Pin1	Mus musculus (Mouse)	165
Q6Y685|TACC1_MOUSE	3674.49	3575.97	4670.86	3436.48	3840.27	3330.25	1776.43	751.137	1676.12	2360.76	2299.23	2429.78	Transforming acidic coiled-coil-containing protein 1	Tacc1	Mus musculus (Mouse)	774
Q9DB60|PXL2B_MOUSE	5492.7	4304.43	4335.34	12177.9	11622.5	12816.5	2138.05	2285.18	2114.92	2793.68	1459.97	2087.01	Prostamide/prostaglandin F synthase (Prostamide/PG F synthase) (Prostamide/PGF synthase) (EC 1.11.1.20) (Peroxiredoxin-like 2B)	Prxl2b Fam213b	Mus musculus (Mouse)	201
Q8CFI5|SYPM_MOUSE	4037.94	3717.24	4596.93	2774.07	2882.33	3074.09	2248.49	2915.79	3040.22	3443.78	3648.59	4056.5	Probable proline--tRNA ligase, mitochondrial (EC 6.1.1.15) (Prolyl-tRNA synthetase) (ProRS)	Pars2	Mus musculus (Mouse)	475
Q62234|MYOM1_MOUSE	65720.9	61624.8	63050.7	43456.7	45035.6	45883.5	39890.3	41243.8	43314.5	40944.8	41193.6	41865.8	Myomesin-1 (Myomesin family member 1) (Skelemin)	Myom1	Mus musculus (Mouse)	1667
Q9D1L9|LTOR5_MOUSE	27.283	11.8354	22.3353	1015.58	1059.8	770.787	2710.84	3802.84	2548.24	650.85	2043.07	1647.16	Ragulator complex protein LAMTOR5 (Late endosomal/lysosomal adaptor and MAPK and MTOR activator 5)	Lamtor5 Hbxip Xip	Mus musculus (Mouse)	91
Q921H8|THIKA_MOUSE	39542.5	32789.2	32644	36381.4	33244.3	33758.4	21118.6	19767.4	21084.3	41797.1	41549.5	37454.2	3-ketoacyl-CoA thiolase A, peroxisomal (EC 2.3.1.16) (Acetyl-CoA acyltransferase A) (Beta-ketothiolase A) (Peroxisomal 3-oxoacyl-CoA thiolase A)	Acaa1a Acaa1	Mus musculus (Mouse)	424
Q6PGL7|WASC2_MOUSE	533.183	88.8671	102.049	894.899	749.225	839.457	263.491	335.184	449.179	237.319	211.789	249.974	WASH complex subunit 2	Washc2 D6Wsu116e Fam21 Kiaa0592	Mus musculus (Mouse)	1334
P68254|1433T_MOUSE	27663.1	28496	27750.1	37022.7	37321.2	35238.3	17692.7	16407.2	16865.4	18517.1	18790.7	18375.8	14-3-3 protein theta (14-3-3 protein tau)	Ywhaq	Mus musculus (Mouse)	245
Q9DCC8|TOM20_MOUSE	5209.71	4977.19	4646.78	6147.34	6392.58	6892.68	5191.46	6850.31	7890.58	2620.23	3049.98	3186.44	Mitochondrial import receptor subunit TOM20 homolog (Mitochondrial 20 kDa outer membrane protein) (Outer mitochondrial membrane receptor Tom20)	Tomm20	Mus musculus (Mouse)	145
Q91V12|BACH_MOUSE	5671.43	7398.39	4719.22	11526.2	13047.6	14740.2	9762.69	8633.59	10342.3	3984.17	4264.88	4229.56	Cytosolic acyl coenzyme A thioester hydrolase (EC 3.1.2.2) (Acyl-CoA thioesterase 7) (Brain acyl-CoA hydrolase) (BACH) (CTE-IIa) (CTE-II) (Long chain acyl-CoA thioester hydrolase)	Acot7 Bach	Mus musculus (Mouse)	381
P06797|CATL1_MOUSE	27.283	11.8354	190.182	36.6036	40.2051	412.692	913.456	1052.43	535.107	91.5906	220.137	141.93	Cathepsin L1 (EC 3.4.22.15) (Cathepsin L) (Major excreted protein) (MEP) (p39 cysteine proteinase) [Cleaved into: Cathepsin L1 heavy chain; Cathepsin L1 light chain]	Ctsl Ctsl1	Mus musculus (Mouse)	334
P62075|TIM13_MOUSE	22859.1	23579.3	24089.4	30133.2	29066.8	30403.1	12471	14778.4	14262.1	15413.2	16379.1	16040	Mitochondrial import inner membrane translocase subunit Tim13	Timm13 Tim13a Timm13a	Mus musculus (Mouse)	95
Q9DCZ4|MIC26_MOUSE	1813.85	1474.38	2773.08	5105.59	5250.18	6361.34	6274.62	7248.3	4952.38	6436.67	7693.87	7373.8	MICOS complex subunit Mic26 (Apolipoprotein O) (MICOS complex subunit Mic23) (Protein FAM121B)	Apoo Fam121b Mic23 Mic26	Mus musculus (Mouse)	198
Q3THK7|GUAA_MOUSE	6926.92	7638.86	7809.99	7285.2	7249.18	6793.79	6099.06	5481.95	6109.74	5255.04	4976.9	4559.21	GMP synthase [glutamine-hydrolyzing] (EC 6.3.5.2) (GMP synthetase) (Glutamine amidotransferase)	Gmps	Mus musculus (Mouse)	693
Q9D7V9|NAAA_MOUSE	27.283	11.8354	22.3353	348.961	460.482	353.108	265.138	327.403	378.651	234.69	273.433	184.732	N-acylethanolamine-hydrolyzing acid amidase (EC 3.5.1.60) (N-acylsphingosine amidohydrolase-like) (ASAH-like protein) [Cleaved into: N-acylethanolamine-hydrolyzing acid amidase subunit alpha; N-acylethanolamine-hydrolyzing acid amidase subunit beta]	Naaa Asahl	Mus musculus (Mouse)	362
Q3UIJ9|MYZAP_MOUSE	2014.53	2674.78	2307.86	2754.13	2619.55	2139.89	3700.38	2972.87	3823.86	2691.62	2497.35	2248.87	Myocardial zonula adherens protein	Myzap Myozap	Mus musculus (Mouse)	466
Q62351|TFR1_MOUSE	8052.22	8162.9	9053.25	10157	10838	10449.6	4194.88	5193.79	6230.21	6822.04	7189.36	8551.03	Transferrin receptor protein 1 (TR) (TfR) (TfR1) (Trfr) (CD antigen CD71)	Tfrc Trfr	Mus musculus (Mouse)	763
P14231|AT1B2_MOUSE	411.917	317.172	220.182	433.554	657.752	704.788	642.592	760.981	655.062	384.397	576.096	488.841	Sodium/potassium-transporting ATPase subunit beta-2 (Adhesion molecule in glia) (AMOG) (Sodium/potassium-dependent ATPase subunit beta-2)	Atp1b2	Mus musculus (Mouse)	290
P58389|PTPA_MOUSE	181.219	406.472	192.04	4885.93	3873.74	3775.31	2354.46	2053.15	2882.51	974.842	1192.95	970.302	Serine/threonine-protein phosphatase 2A activator (EC 5.2.1.8) (PP2A, subunit B', PR53 isoform) (Phosphotyrosyl phosphatase activator) (PTPA) (Serine/threonine-protein phosphatase 2A regulatory subunit 4) (Serine/threonine-protein phosphatase 2A regulatory subunit B')	Ptpa Ppp2r4	Mus musculus (Mouse)	323
Q8CF66|LTOR4_MOUSE	5935.45	4499.79	4782.38	1106.86	1130.93	970.829	168.604	149.178	156.669	2938.83	3104.46	3086.65	Ragulator complex protein LAMTOR4 (Late endosomal/lysosomal adaptor and MAPK and MTOR activator 4) [Cleaved into: Ragulator complex protein LAMTOR4, N-terminally processed]	Lamtor4	Mus musculus (Mouse)	99
P28063|PSB8_MOUSE	3191.01	1477.22	2660.05	6450.69	5642.36	6792.65	867.003	1175.63	1850.42	1520.79	1874.67	1797.89	Proteasome subunit beta type-8 (EC 3.4.25.1) (Low molecular mass protein 7) (Macropain subunit C13) (Multicatalytic endopeptidase complex subunit C13) (Proteasome component C13) (Proteasome subunit beta-5i)	Psmb8 Lmp7 Mc13	Mus musculus (Mouse)	276
P29341|PABP1_MOUSE	10276.3	9682.68	9307.8	719.779	593.558	705.997	6364.15	6351.76	7319.67	8958.43	8546.8	8808.1	Polyadenylate-binding protein 1 (PABP-1) (Poly(A)-binding protein 1)	Pabpc1 Pabp1	Mus musculus (Mouse)	636
Q9JLJ2|AL9A1_MOUSE	11704.2	12602.5	9839.54	5393.28	4494.09	5766.74	7724.91	8639.73	9192.03	11855.7	11115.2	9221.77	4-trimethylaminobutyraldehyde dehydrogenase (TMABA-DH) (TMABADH) (EC 1.2.1.47) (Aldehyde dehydrogenase family 9 member A1) (EC 1.2.1.3)	Aldh9a1	Mus musculus (Mouse)	494
P10493|NID1_MOUSE	33934.8	34662.7	30846.5	26289.6	30812.9	30353.9	19729.7	19670.2	20983.3	38104.7	36752.4	35588.2	Nidogen-1 (NID-1) (Entactin)	Nid1 Ent	Mus musculus (Mouse)	1245
Q922B9|ITPI2_MOUSE	101098	101091	108873	4463.27	1.84324	11.4249	30127.1	34734.1	815.977	51767.5	13.3543	56097.9	Protein ITPRID2 (ITPR-interacting domain-containing protein 2) (Ki-ras-induced actin-interacting protein) (Sperm-specific antigen 2 homolog)	Itprid2 Kiaa1927 Krap Ssfa2	Mus musculus (Mouse)	1252
Q9JI75|NQO2_MOUSE	26373.3	23989.4	22387.1	14819.8	14996.9	16597.6	15816.3	16550.5	14994.4	24271.2	20220	12205.1	Ribosyldihydronicotinamide dehydrogenase [quinone] (EC 1.10.5.1) (NRH dehydrogenase [quinone] 2) (NRH:quinone oxidoreductase 2) (Quinone reductase 2) (QR2)	Nqo2 Nmor2	Mus musculus (Mouse)	231
Q8BYK6|YTHD3_MOUSE	1663.41	2148.13	2398.66	2382.86	2333.03	3345.97	2354.64	2199.5	2670.56	908.426	2453.43	1153.52	YTH domain-containing family protein 3	Ythdf3	Mus musculus (Mouse)	585
Q8BGD8|COA6_MOUSE	6496.83	5417.98	6253.38	3169.8	3116.53	3738.61	3709.13	4020.9	3934.68	4405.57	4909.48	4573.21	Cytochrome c oxidase assembly factor 6 homolog	Coa6	Mus musculus (Mouse)	79
Q9QUR8|SEM7A_MOUSE	3167.09	4309.2	2866.24	6.88867	98.9152	161.922	128.063	122.706	146.16	172.05	204.333	1.36564	Semaphorin-7A (Semaphorin-K1) (Sema K1) (Semaphorin-L) (Sema L) (CD antigen CD108)	Sema7a Cd108 Semal Semk1	Mus musculus (Mouse)	664
Q99KN2|CIAO1_MOUSE	182.239	11.8354	22.3353	657.044	339.54	898.805	565.24	788.564	786.915	863.233	249.825	197.679	Probable cytosolic iron-sulfur protein assembly protein CIAO1 (WD repeat-containing protein 39)	Ciao1 Wdr39	Mus musculus (Mouse)	339
Q01815|CAC1C_MOUSE	592.686	817.04	279.911	1573.31	1249.74	2050.34	1118.52	1401.66	1259.53	1261.61	1459.58	1638.7	Voltage-dependent L-type calcium channel subunit alpha-1C (Calcium channel, L type, alpha-1 polypeptide, isoform 1, cardiac muscle) (MELC-CC) (Mouse brain class C) (MBC) (Voltage-gated calcium channel subunit alpha Cav1.2)	Cacna1c Cach2 Cacn2 Cacnl1a1 Cchl1a1	Mus musculus (Mouse)	2139
Q91WA6|SHRPN_MOUSE	27.283	521.524	404.838	171.552	1.84324	183.931	0.477757	129.364	136.845	750.703	1109.26	1047.92	Sharpin (Shank-associated RH domain-interacting protein) (Shank-interacting protein-like 1) (mSIPL1)	Sharpin Cpdm Sipl1	Mus musculus (Mouse)	380
Q91W86|VPS11_MOUSE	377.44	254.174	338.307	94.8729	1.84324	277.839	326.22	822.114	299.583	427.377	553.136	342.272	Vacuolar protein sorting-associated protein 11 homolog	Vps11	Mus musculus (Mouse)	941
Q9CX34|SGT1_MOUSE	16985.3	17601.6	13433.1	7890.06	7255.51	7609.7	9334.81	9483.07	9448.71	11855.5	11985	11762.2	Protein SGT1 homolog (Suppressor of G2 allele of SKP1 homolog)	Sugt1	Mus musculus (Mouse)	336
P32883|RASK_MOUSE	27.283	11.8354	22.3353	1946.64	1860.73	2156.99	162.188	101.682	29.4151	86.8907	135.968	228.09	GTPase KRas (EC 3.6.5.2) (K-Ras 2) (Ki-Ras) (c-K-ras) (c-Ki-ras) [Cleaved into: GTPase KRas, N-terminally processed]	Kras Kras2	Mus musculus (Mouse)	189
Q7TPW1|NEXN_MOUSE	2383.1	6643.03	2277.06	2623.07	2559.45	6949.61	1512.22	2700.23	2999.89	2422.58	2152.81	2314.36	Nexilin (F-actin-binding protein)	Nexn	Mus musculus (Mouse)	607
P99029|PRDX5_MOUSE	632268	621898	595912	461705	415479	417923	410924	387384	462028	479143	454755	432859	Peroxiredoxin-5, mitochondrial (EC 1.11.1.24) (Antioxidant enzyme B166) (AOEB166) (Liver tissue 2D-page spot 2D-0014IV) (PLP) (Peroxiredoxin V) (Prx-V) (Peroxisomal antioxidant enzyme) (Thioredoxin peroxidase PMP20) (Thioredoxin-dependent peroxiredoxin 5)	Prdx5 Prdx6	Mus musculus (Mouse)	210
Q64516|GLPK_MOUSE	10692	10964.9	10503.9	6641.37	6898.19	6714.21	6986.63	7929.2	8881.18	7385.14	8354.59	8784.21	Glycerol kinase (GK) (Glycerokinase) (EC 2.7.1.30) (ATP:glycerol 3-phosphotransferase)	Gk Gyk	Mus musculus (Mouse)	559
P80317|TCPZ_MOUSE	26937.6	23146.2	24322.4	8602.15	4661.28	4571.32	20255.4	16812.5	21631.8	15829.8	20097.6	21184.8	T-complex protein 1 subunit zeta (TCP-1-zeta) (CCT-zeta-1)	Cct6a Cct6 Cctz Cctz1	Mus musculus (Mouse)	531
Q78ZA7|NP1L4_MOUSE	25059	23123.3	25711.7	24750.9	26972.9	30627.2	18971.5	26465.2	17504.8	28455.6	34778.8	34593.8	Nucleosome assembly protein 1-like 4	Nap1l4	Mus musculus (Mouse)	375
P83870|PHF5A_MOUSE	2517.61	1887.27	874.344	221.766	1697.91	2198.09	430.19	414.994	9.31504	294.403	229.414	221.685	PHD finger-like domain-containing protein 5A (PHD finger-like domain protein 5A) (Splicing factor 3B-associated 14 kDa protein) (SF3b14b)	Phf5a	Mus musculus (Mouse)	110
Q80X85|RT07_MOUSE	657.75	11.8354	362.275	3912.72	2769.11	5638.37	1106.24	902.356	1155.5	746.597	1453.07	1743.25	28S ribosomal protein S7, mitochondrial (MRP-S7) (S7mt)	Mrps7	Mus musculus (Mouse)	242
P01758|HVM14_MOUSE	4177.05	4011.2	3059.03	10719.8	9790.34	10151.9	3826.33	3862.09	4073.2	3342.52	2969.32	3121.25	Ig heavy chain V region 108A	Igh-VJ558	Mus musculus (Mouse)	117
Q9D517|PLCC_MOUSE	5024.12	8962.46	8390.72	843.802	747.331	965.543	4532.09	2620.71	3557.19	5954.69	16464.6	7700.95	1-acyl-sn-glycerol-3-phosphate acyltransferase gamma (EC 2.3.1.51) (1-acylglycerol-3-phosphate O-acyltransferase 3) (1-AGP acyltransferase 3) (1-AGPAT 3) (Lysophosphatidic acid acyltransferase gamma) (LPAAT-gamma)	Agpat3 Lpaat3	Mus musculus (Mouse)	376
Q9WTQ8|TIM23_MOUSE	637.177	1442.95	952.081	8067.78	8814.4	8546.04	7614.56	6543.9	8144.62	1688.62	1593.22	1695.44	Mitochondrial import inner membrane translocase subunit Tim23	Timm23 Tim23	Mus musculus (Mouse)	209
P70387|HFE_MOUSE	2228	2174.93	95.2888	540.076	466.945	404.686	100.571	2045.32	94.8752	4072.94	215.556	980.838	Hereditary hemochromatosis protein homolog	Hfe Mr2	Mus musculus (Mouse)	359
Q8C878|UBA3_MOUSE	4713.95	5073.06	5012.25	312.662	349.585	352.791	5577.61	5085.87	5369.83	3714.86	4075.46	3697.31	NEDD8-activating enzyme E1 catalytic subunit (EC 6.2.1.-) (NEDD8-activating enzyme E1C) (Ubiquitin-activating enzyme E1C) (Ubiquitin-like modifier-activating enzyme 3) (Ubiquitin-activating enzyme 3)	Uba3 Ube1c	Mus musculus (Mouse)	462
Q924T2|RT02_MOUSE	5565.98	7166.98	6652.06	9092.97	8619.61	7492.53	7235.27	7637.41	9257.54	7715.98	10686.4	10995.8	28S ribosomal protein S2, mitochondrial (MRP-S2) (S2mt)	Mrps2	Mus musculus (Mouse)	291
Q8BGI5|PEX26_MOUSE	397.723	4086.25	22.3353	98.9257	60.5717	72.4476	0.477757	104.931	115.384	238.378	13.3543	112.871	Peroxisome assembly protein 26 (Peroxin-26)	Pex26	Mus musculus (Mouse)	305
Q5I012|S38AA_MOUSE	1221.84	1121.56	691.832	431.178	390.799	408.18	125.751	434.465	9.31504	693.568	480.19	434.89	Putative sodium-coupled neutral amino acid transporter 10 (Solute carrier family 38 member 10)	Slc38a10	Mus musculus (Mouse)	1090
Q3UZP4|SVIP_MOUSE	539.77	673.086	407.348	51.4648	47.226	64.8714	543.544	1088.28	894.727	610.346	690.017	805.176	Small VCP/p97-interacting protein	Svip	Mus musculus (Mouse)	77
P51881|ADT2_MOUSE	124936	119991	131941	26577.3	27707	27910.2	120166	116740	131583	185798	193011	197308	ADP/ATP translocase 2 (ADP,ATP carrier protein 2) (Adenine nucleotide translocator 2) (ANT 2) (Solute carrier family 25 member 5) [Cleaved into: ADP/ATP translocase 2, N-terminally processed]	Slc25a5 Ant2	Mus musculus (Mouse)	298
O08911|MK12_MOUSE	4637.48	2271.62	3939.36	1593.79	1425.45	1502.63	2118.04	1649.47	1782.09	2148.56	2102.09	2405.04	Mitogen-activated protein kinase 12 (MAP kinase 12) (MAPK 12) (EC 2.7.11.24) (Extracellular signal-regulated kinase 6) (ERK-6) (Mitogen-activated protein kinase p38 gamma) (MAP kinase p38 gamma) (Stress-activated protein kinase 3)	Mapk12 Sapk3	Mus musculus (Mouse)	367
Q9D1H6|NDUF4_MOUSE	30865.1	37966.3	38104.5	18888.1	17056.8	8597.81	24238.5	25216.2	24078.3	25593.5	28231.6	29167.1	NADH dehydrogenase [ubiquinone] 1 alpha subcomplex assembly factor 4 (Hormone-regulated proliferation-associated protein of 20 kDa homolog)	Ndufaf4 Hrpap20	Mus musculus (Mouse)	173
Q99JY3|GIMA4_MOUSE	16225.7	14625.6	15839.2	17507.7	12382.4	13936.2	11114.3	12078.4	12261.3	11550.6	12369.5	12151.1	GTPase IMAP family member 4 (Immunity-associated nucleotide 1 protein) (IAN-1) (Immunity-associated protein 4)	Gimap4 Ian1 Imap4	Mus musculus (Mouse)	328
Q3KNY0|IGFN1_MOUSE	1317.43	2591.64	2731.9	1032.38	1167.79	1852.67	1169.42	1096.29	1203.48	1289.29	1726.91	778.526	Immunoglobulin-like and fibronectin type III domain-containing protein 1	Igfn1	Mus musculus (Mouse)	2849
Q9WUM5|SUCA_MOUSE	844408	750581	815023	193598	191603	194333	409281	430275	436792	643936	660771	700479	Succinate--CoA ligase [ADP/GDP-forming] subunit alpha, mitochondrial (EC 6.2.1.4) (EC 6.2.1.5) (Succinyl-CoA synthetase subunit alpha) (SCS-alpha)	Suclg1	Mus musculus (Mouse)	346
Q61738|ITA7_MOUSE	33284.2	27939.8	36342.8	21293	28546.2	17388.8	11871.6	11084.2	11523.4	16353.2	18917	20960.9	Integrin alpha-7 [Cleaved into: Integrin alpha-7 heavy chain; Integrin alpha-7 light chain]	Itga7	Mus musculus (Mouse)	1179
Q91YN9|BAG2_MOUSE	27.283	273.68	22.3353	1717.22	1432.41	1282.41	1941.21	1918.06	2064.02	437.555	528.15	376.522	BAG family molecular chaperone regulator 2 (BAG-2) (Bcl-2-associated athanogene 2)	Bag2	Mus musculus (Mouse)	210
Q8K310|MATR3_MOUSE	4014.54	2736.13	3780.25	3232.87	2868.97	2762.76	2633.3	2239.31	1173.32	3006.36	2852.08	3061.19	Matrin-3	Matr3	Mus musculus (Mouse)	846
P26645|MARCS_MOUSE	43791.5	46378.8	46801.8	42518.1	47338.2	49303.7	16524.7	15935.2	19429	22986.1	25026.8	24452	Myristoylated alanine-rich C-kinase substrate (MARCKS)	Marcks Macs	Mus musculus (Mouse)	309
Q8K3H0|DP13A_MOUSE	3972.58	4152.22	3444.9	8859.12	9212.95	10060.7	6499.68	5808.45	7683.3	2811.89	5060.88	4864.06	DCC-interacting protein 13-alpha (Dip13-alpha) (Adapter protein containing PH domain, PTB domain and leucine zipper motif 1)	Appl1 Dip13a Kiaa1428	Mus musculus (Mouse)	707
Q99N92|RM27_MOUSE	1071.26	4348.01	905.253	1858.37	3880.57	2706.51	3771.48	675.587	2342.39	3395.19	2675.45	2712.33	39S ribosomal protein L27, mitochondrial (L27mt) (MRP-L27)	Mrpl27	Mus musculus (Mouse)	148
Q9WU56|TRUA_MOUSE	300.822	11.8354	243.453	601.544	662.856	498.438	668.216	498.328	720.871	401.187	444.466	367.179	tRNA pseudouridine synthase A (EC 5.4.99.12) (tRNA pseudouridine(38-40) synthase) (tRNA pseudouridylate synthase I) (tRNA-uridine isomerase I)	Pus1 MNCb-0873	Mus musculus (Mouse)	423
Q9EQH3|VPS35_MOUSE	18182.2	14636	12779.8	34522	34624	35780.3	22674.7	22385.9	24517.6	14655.7	20979.3	21321.1	Vacuolar protein sorting-associated protein 35 (Maternal-embryonic 3) (Vesicle protein sorting 35)	Vps35 Mem3	Mus musculus (Mouse)	796
P14069|S10A6_MOUSE	43675	40092.9	41898.3	15793.4	14713.6	17946.3	12374.3	14575.4	15094.8	17556.4	19950.2	19135.3	Protein S100-A6 (5B10) (Calcyclin) (Prolactin receptor-associated protein) (S100 calcium-binding protein A6)	S100a6 Cacy	Mus musculus (Mouse)	89
Q8VHP7|ILEUB_MOUSE	491.682	706.432	22.3353	6.88867	1.84324	218.627	220.587	178.276	177.993	182.966	189.438	153.281	Leukocyte elastase inhibitor B (Serine protease inhibitor EIB) (Serpin B1b)	Serpinb1b	Mus musculus (Mouse)	382
O70378|EMC8_MOUSE	27.283	11.8354	22.3353	884.923	960.686	927.018	1536.76	1540.11	1848.58	132.54	159.43	165.808	ER membrane protein complex subunit 8 (Neighbor of COX4)	Emc8 Cox4al Cox4nb Noc4	Mus musculus (Mouse)	207
Q921F4|HNRLL_MOUSE	701.435	1787.72	2052.49	2012.58	687.61	2358.35	1574.44	2657.76	3075.99	1371.16	2322.53	1909.34	Heterogeneous nuclear ribonucleoprotein L-like	Hnrnpll Hnrpll	Mus musculus (Mouse)	591
Q3TPX4|EXOC5_MOUSE	947.339	391.506	684.219	572.026	649.774	614.253	280.797	695.767	561.405	389.898	759.294	1.36564	Exocyst complex component 5 (Exocyst complex component Sec10)	Exoc5 Sec10l1	Mus musculus (Mouse)	708
Q9EP73|PD1L1_MOUSE	257.903	92.1463	344.632	188.681	107.647	68.8758	110.995	53.5989	9.31504	12.3283	63.943	130.515	Programmed cell death 1 ligand 1 (PD-L1) (PDCD1 ligand 1) (Programmed death ligand 1) (B7 homolog 1) (B7-H1) (CD antigen CD274)	Cd274 B7h1 Pdcd1l1 Pdcd1lg1 Pdl1	Mus musculus (Mouse)	290
Q9CWG9|BL1S2_MOUSE	2763.65	2494.83	2605.57	361.785	244.818	249.364	483.728	384.839	424.991	1279.63	1127.19	1111.09	Biogenesis of lysosome-related organelles complex 1 subunit 2 (BLOC-1 subunit 2)	Bloc1s2 Blos2	Mus musculus (Mouse)	143
Q8K2Q7|BROX_MOUSE	5157.01	6890.15	5679.75	3310.47	5490.17	5710.06	2806.7	2365.59	3548.79	3953.21	3569.1	3242.28	BRO1 domain-containing protein BROX (BRO1 domain- and CAAX motif-containing protein)	Brox	Mus musculus (Mouse)	411
O55126|NIPS2_MOUSE	527116	532355	556459	210749	119152	214898	349290	373001	317796	547070	561263	535807	Protein NipSnap homolog 2 (NipSnap2) (Glioblastoma-amplified sequence)	Nipsnap2 Gbas	Mus musculus (Mouse)	281
B2RY56|RBM25_MOUSE	27.283	11.8354	22.3353	796.58	692.417	732.375	367.09	159.246	252.622	53.8968	277.755	236.202	RNA-binding protein 25 (RNA-binding motif protein 25)	Rbm25	Mus musculus (Mouse)	838
Q8CIN4|PAK2_MOUSE	7106.65	6088.69	7148.48	6575.82	7425.88	7776.36	4468.4	4237.23	4831.2	5417.19	5516.48	5343.29	Serine/threonine-protein kinase PAK 2 (EC 2.7.11.1) (Gamma-PAK) (p21-activated kinase 2) (PAK-2) [Cleaved into: PAK-2p27; PAK-2p34]	Pak2	Mus musculus (Mouse)	524
Q9D8X2|CC124_MOUSE	2850.18	2454.49	2140.48	2307.9	1118.92	676.245	1172.9	2710.62	2534.02	1271.78	2097.42	1173.14	Coiled-coil domain-containing protein 124	Ccdc124	Mus musculus (Mouse)	217
Q8BZ52|FSD2_MOUSE	1320.24	1495.05	1588.51	3616.47	3976.53	4592.73	2210.98	4268.9	2184.56	2733.64	3109.61	2812.51	Fibronectin type III and SPRY domain-containing protein 2 (Minispryn) (SPRY domain-containing protein 1)	Fsd2 Spryd1	Mus musculus (Mouse)	716
Q80U95|UBE3C_MOUSE	27.283	11.8354	22.3353	98.0602	168.418	244.226	509.119	914.287	417.615	154.536	158.33	446.438	Ubiquitin-protein ligase E3C (EC 2.3.2.26) (HECT-type ubiquitin transferase E3C)	Ube3c Kiaa0010 Kiaa10	Mus musculus (Mouse)	1083
Q3U7R1|ESYT1_MOUSE	43038.4	3621.7	3537.26	5437.51	3621.15	42116.9	3540.05	8877.37	31963.2	1996.68	2386.31	32463.2	Extended synaptotagmin-1 (E-Syt1) (Membrane-bound C2 domain-containing protein)	Esyt1 Fam62a Mbc2	Mus musculus (Mouse)	1092
Q9JJE7|FADS3_MOUSE	464.157	1893.26	547.61	695.438	591.903	759.031	187.464	209.195	9.31504	477.376	294.076	328.313	Fatty acid desaturase 3 (EC 1.14.19.-) (Delta(13) fatty acid desaturase) (Delta(13) desaturase)	Fads3 MNCb-0629	Mus musculus (Mouse)	449
Q9QZQ1|AFAD_MOUSE	1607.05	735.675	1099.13	3767.6	5485.91	4355.64	3204.51	5209.56	2153.21	1417.23	1556.13	1544.82	Afadin (Afadin adherens junction formation factor) (Protein Af-6)	Afdn Af6 Mllt4	Mus musculus (Mouse)	1820
P97377|CDK2_MOUSE	27.283	297.861	244.096	71.511	86.4441	51.2493	158.496	124.49	9.31504	225.731	241.503	83.7466	Cyclin-dependent kinase 2 (EC 2.7.11.22) (Cell division protein kinase 2)	Cdk2 Cdkn2	Mus musculus (Mouse)	346
Q9JK92|HSPB8_MOUSE	10119.6	6160.52	10569.7	7329.68	7685.49	8024.65	8053.09	11405.7	12700.3	12756.8	13095.9	12733.7	Heat shock protein beta-8 (HspB8) (Alpha-crystallin C chain) (Small stress protein-like protein HSP22)	Hspb8 Cryac Hsp22	Mus musculus (Mouse)	196
Q91XE4|ACY3_MOUSE	4886.58	2804.47	3051.91	2482.22	3454.63	3027.4	11614.4	11881.8	13486.5	6397.03	5738.06	6178.97	N-acyl-aromatic-L-amino acid amidohydrolase (carboxylate-forming) (EC 3.5.1.114) (Acylase III) (Aminoacylase III) (AAIII) (Aminoacylase-3) (ACY-3) (Aspartoacylase-2) (Hepatitis C virus core-binding protein 1) (HCBP1)	Acy3 Aspa2	Mus musculus (Mouse)	318
P46638|RB11B_MOUSE	27.283	11.8354	22.3353	1268.22	1006.36	989.899	1422.84	1647.95	1287.28	1388.92	550.279	1654.13	Ras-related protein Rab-11B	Rab11b	Mus musculus (Mouse)	218
Q9DCM0|ETHE1_MOUSE	40342.4	33347.8	37005.5	19804.8	21711	22398.7	23809.9	26789.3	26540.3	35038.8	37085.4	37831.2	Persulfide dioxygenase ETHE1, mitochondrial (EC 1.13.11.18) (Ethylmalonic encephalopathy protein 1 homolog) (Hepatoma subtracted clone one protein) (Sulfur dioxygenase ETHE1)	Ethe1 Hsco	Mus musculus (Mouse)	254
Q9Z2N8|ACL6A_MOUSE	2517.25	2034.09	1699.67	680.874	625.799	1413.17	1690.97	1739.86	2874.36	1385.68	1349.48	1746.23	Actin-like protein 6A (53 kDa BRG1-associated factor A) (Actin-related protein Baf53a) (BRG1-associated factor 53A) (BAF53A)	Actl6a Actl6 Baf53a	Mus musculus (Mouse)	429
Q8K274|KT3K_MOUSE	10267.6	11290.2	11009.5	26579.9	15368.3	16141.2	8324.74	10212.5	9067.09	9947.1	13464.2	10461.3	Ketosamine-3-kinase (EC 2.7.1.172) (Fructosamine-3-kinase-related protein) (FN3K-RP) (FN3K-related protein) (Protein-psicosamine 3-kinase FN3KRP) (EC 2.7.1.-)	Fn3krp	Mus musculus (Mouse)	309
Q8BVF7|APH1A_MOUSE	1124.54	101.716	562.967	954.745	1636.64	1859.99	360.635	801.892	1263.61	1008.16	279.552	911.381	Gamma-secretase subunit APH-1A (APH-1a) (Aph-1alpha)	Aph1a	Mus musculus (Mouse)	265
Q64012|RALY_MOUSE	664.078	11.8354	222.683	999.328	786.477	589.996	500.903	358.793	403.537	37.5865	155.532	499.708	RNA-binding protein Raly (Maternally-expressed hnRNP C-related protein) (hnRNP associated with lethal yellow protein)	Raly Merc	Mus musculus (Mouse)	312
Q91V36|NRBP2_MOUSE	188.13	11.8354	176.953	40.6242	65.2101	98.59	228.766	2.93463	128.979	1121.65	161.018	966.288	Nuclear receptor-binding protein 2	Nrbp2	Mus musculus (Mouse)	499
Q99J45|NRBP_MOUSE	1847.21	1548.71	1734.32	3998.56	3763.84	4114.15	1698.94	2068.82	1089.28	1501.26	1805.2	1742.33	Nuclear receptor-binding protein (HLS7-interacting protein kinase) (MLF1 adapter molecule)	Nrbp1 Madm Nrbp	Mus musculus (Mouse)	535
P31230|AIMP1_MOUSE	23814.8	20379.2	18617.2	17478.8	16398.4	15527.3	7095.26	6985.6	5918.32	11823.4	14588.1	13147.8	Aminoacyl tRNA synthase complex-interacting multifunctional protein 1 (Multisynthase complex auxiliary component p43) [Cleaved into: Endothelial monocyte-activating polypeptide 2 (EMAP-2) (Endothelial monocyte-activating polypeptide II) (EMAP-II) (Small inducible cytokine subfamily E member 1)]	Aimp1 Emap2 Scye1	Mus musculus (Mouse)	310
Q9Z0F8|ADA17_MOUSE	508.149	863.63	792.019	1157.59	1275.46	999.84	791.344	780.939	850.82	223.72	932.729	687.75	Disintegrin and metalloproteinase domain-containing protein 17 (ADAM 17) (EC 3.4.24.86) (TNF-alpha convertase) (TNF-alpha-converting enzyme) (CD antigen CD156b)	Adam17 Tace	Mus musculus (Mouse)	827
Q8BYW9|EOGT_MOUSE	192.543	263.293	22.3353	282.296	101.531	352.281	308.807	570.234	402.41	131.909	407.529	381.375	EGF domain-specific O-linked N-acetylglucosamine transferase (EC 2.4.1.255) (Extracellular O-linked N-acetylglucosamine transferase)	Eogt Aer61 Eogt1	Mus musculus (Mouse)	527
Q4PJX1|ODR4_MOUSE	4424.48	1126.38	2878.86	2655.57	5125.42	3775.62	1103.19	664.196	1098.07	1126.16	803.957	784.863	Protein odr-4 homolog (mODR-4)	Odr4	Mus musculus (Mouse)	447
Q8C166|CPNE1_MOUSE	2921.88	5104.63	4521.44	241.416	212.369	11.4249	2083.61	2093.56	2680.53	3463.3	4328.77	4118.67	Copine-1 (Copine I)	Cpne1	Mus musculus (Mouse)	536
Q8R3L5|SO3A1_MOUSE	27.283	766.339	349.536	732.618	1110.38	166.974	146.639	107.951	196.53	12.3283	250.563	1.36564	Solute carrier organic anion transporter family member 3A1 (MJAM) (Organic anion-transporting polypeptide D) (OATP-D) (Sodium-independent organic anion transporter D) (Solute carrier family 21 member 11)	Slco3a1 Oatp3a1 Oatpd Slc21a11	Mus musculus (Mouse)	710
O35071|KIF1C_MOUSE	459.817	249.531	309.219	2018.34	1454.24	1452.75	283.123	1066.15	481.954	895.014	397.575	279.624	Kinesin-like protein KIF1C	Kif1c	Mus musculus (Mouse)	1100
P56382|ATP5E_MOUSE	14571.1	18740.2	15314.3	160.849	168.666	309.788	31432	26682.5	34273.4	6859.82	10901.7	9384.95	ATP synthase subunit epsilon, mitochondrial (ATPase subunit epsilon) (ATP synthase F1 subunit epsilon)	Atp5f1e Atp5e	Mus musculus (Mouse)	52
Q922H1|ANM3_MOUSE	394.439	11.8354	22.3353	452.953	1196.79	4127.86	97.0826	37.082	85.6576	79.6985	62.4323	50.7971	Protein arginine N-methyltransferase 3 (EC 2.1.1.-) (Heterogeneous nuclear ribonucleoprotein methyltransferase-like protein 3)	Prmt3 Hrmt1l3	Mus musculus (Mouse)	532
Q9D1M0|SEC13_MOUSE	22967.5	7057.61	7231.39	8289.05	2116.93	2004.88	17493.2	17394.1	17769.6	5194.06	4744.81	5796.73	Protein SEC13 homolog (GATOR complex protein SEC13) (SEC13-like protein 1) (SEC13-related protein)	Sec13 Sec13l1	Mus musculus (Mouse)	322
O88824|JTB_MOUSE	234.031	199.628	22.3353	375.1	407.22	342.361	151.68	165.752	393.976	142.269	13.3543	123.215	Protein JTB	Jtb Gm622	Mus musculus (Mouse)	146
Q6PAV2|HERC4_MOUSE	3830.15	3242.46	2409.17	1766.99	2676.5	2871.67	1019.75	3256.97	754.523	2456.2	2177.14	4646.32	Probable E3 ubiquitin-protein ligase HERC4 (EC 2.3.2.26) (HECT domain and RCC1-like domain-containing protein 4) (HECT-type E3 ubiquitin transferase HERC4)	Herc4	Mus musculus (Mouse)	1057
P58321|UCHL4_MOUSE	31682.8	12800.2	13445.7	33656.4	31460.8	32739.6	18943.5	17883.2	16913.6	20513.2	22188.4	21538.3	Ubiquitin carboxyl-terminal hydrolase isozyme L4 (UCH-L4) (EC 3.4.19.12) (Ubiquitin thioesterase L4)	Uchl4	Mus musculus (Mouse)	233
P04186|CFAB_MOUSE	14487.4	15596.3	14853.1	16388.2	18315.4	19155.9	7128.81	6248.54	7393.55	9394.04	10504.1	10059.7	Complement factor B (EC 3.4.21.47) (C3/C5 convertase) [Cleaved into: Complement factor B Ba fragment; Complement factor B Bb fragment]	Cfb Bf H2-Bf	Mus musculus (Mouse)	761
P58281|OPA1_MOUSE	94764.4	96562.7	100909	83451.4	82963.8	84674.3	67727.3	41365	74034.5	92903.2	92509.9	93167	Dynamin-like 120 kDa protein, mitochondrial (EC 3.6.5.5) (Large GTP-binding protein) (LargeG) (Optic atrophy protein 1 homolog) [Cleaved into: Dynamin-like 120 kDa protein, form S1]	Opa1	Mus musculus (Mouse)	960
Q6ZWY9|H2B1C_MOUSE	1140.55	249.163	22.3353	3485.42	2704.49	3029.2	3372.53	3343.14	3175.37	1195.85	1407.52	2178.92	Histone H2B type 1-C/E/G	H2bc4 Hist1h2bc; H2bc6 Hist1h2be; H2bc8 Hist1h2bg	Mus musculus (Mouse)	126
Q9DB16|CB39L_MOUSE	56767.5	4424.76	5261.43	11339.6	6132.73	6363.36	71562.1	99.0253	142.324	5721.43	5916.15	6946.38	Calcium-binding protein 39-like (MO25beta) (Mo25-like protein)	Cab39l	Mus musculus (Mouse)	337
P97471|SMAD4_MOUSE	644.819	1106.53	1385.42	661.392	442.618	800.748	617.002	916.686	1019.69	562.108	625.079	800.861	Mothers against decapentaplegic homolog 4 (MAD homolog 4) (Mothers against DPP homolog 4) (Deletion target in pancreatic carcinoma 4 homolog) (SMAD family member 4) (SMAD 4) (Smad4)	Smad4 Dpc4 Madh4	Mus musculus (Mouse)	551
O35892|SP100_MOUSE	27.283	11.8354	22.3353	453.893	415.128	239.781	214.831	56.0501	229.104	132.666	208.089	45.1371	Nuclear autoantigen Sp-100 (Nuclear dot-associated Sp100 protein) (Speckled 100 kDa)	Sp100	Mus musculus (Mouse)	482
O89020|AFAM_MOUSE	2907.91	3412.54	2405.57	4638.84	4723.37	4303.46	2051.66	1668.72	2039.63	1408.31	2176.33	1312.48	Afamin (Alpha-albumin) (Alpha-Alb)	Afm	Mus musculus (Mouse)	608
P97863|NFIB_MOUSE	807.174	1093.11	883.377	1421.94	1093.77	750.376	734.01	317.448	434.815	294.208	372.593	1466.88	Nuclear factor 1 B-type (NF1-B) (Nuclear factor 1/B) (CCAAT-box-binding transcription factor) (CTF) (Nuclear factor I/B) (NF-I/B) (NFI-B) (TGGCA-binding protein)	Nfib	Mus musculus (Mouse)	570
Q62147|SSPN_MOUSE	17571.3	11985.2	17212.7	7359.12	8062.36	8476.69	6755.12	7133.52	8412.75	15746.1	16171.4	16497.8	Sarcospan (K-ras oncogene-associated protein) (Kirsten-Ras-associated protein)	Sspn Krag	Mus musculus (Mouse)	216
Q9CRA8|EXOS5_MOUSE	27.283	11.8354	330.938	125.634	132.69	136.487	103.973	136.615	9.31504	39.7828	173.426	428.969	Exosome complex component RRP46 (Exosome component 5) (Ribosomal RNA-processing protein 46)	Exosc5 D7Wsu180e Rrp46	Mus musculus (Mouse)	235
E9PXF8|MTMRD_MOUSE	264.226	411.481	829.87	707.984	563.438	511.52	348.998	255.139	111.439	242.04	199.017	222.451	Myotubularin-related protein 13 (Inactive phosphatidylinositol 3-phosphatase 13) (SET-binding factor 2)	Sbf2	Mus musculus (Mouse)	1872
Q9CXJ4|MITOS_MOUSE	70762.8	70991.4	70077.6	26101.2	25601.5	24444.1	34616.9	34748.5	34662.9	47568.8	40060.1	44097	Mitochondrial potassium channel ATP-binding subunit (ATP-binding cassette sub-family B member 8, mitochondrial) (ABCB8) (Mitochondrial sulfonylurea-receptor) (MITOSUR)	Abcb8 Mitosur	Mus musculus (Mouse)	717
C0HKG5|RNT2A_MOUSE	1934.91	131.298	1480.64	502.993	736.144	1336.05	1057.68	1639.36	1550.43	1548.8	1457.4	1547.99	Ribonuclease T2-A (EC 4.6.1.19) (Ribonuclease 6-A)	Rnaset2a Rnase6pl	Mus musculus (Mouse)	259
Q99JY0|ECHB_MOUSE	1119173	1155569	1217707	333749	353167	367576	419797	496992	596171	818060	980434	971861	Trifunctional enzyme subunit beta, mitochondrial (TP-beta) [Includes: 3-ketoacyl-CoA thiolase (EC 2.3.1.155) (EC 2.3.1.16) (Acetyl-CoA acyltransferase) (Beta-ketothiolase)]	Hadhb	Mus musculus (Mouse)	475
O35226|PSMD4_MOUSE	29488.5	26450.2	25592.8	3174.61	2978.11	3196.54	21366.3	22445	20645.5	21787	21720.6	21630.6	26S proteasome non-ATPase regulatory subunit 4 (26S proteasome regulatory subunit RPN10) (26S proteasome regulatory subunit S5A) (Multiubiquitin chain-binding protein)	Psmd4 Mcb1	Mus musculus (Mouse)	376
Q91VD9|NDUS1_MOUSE	329967	336732	322303	252043	243439	247446	140570	174842	204599	257251	229587	270259	NADH-ubiquinone oxidoreductase 75 kDa subunit, mitochondrial (EC 7.1.1.2) (Complex I-75kD) (CI-75kD)	Ndufs1	Mus musculus (Mouse)	727
Q8BYG9|EPHAA_MOUSE	241.212	320.198	152.748	2042.63	1183.27	1139.98	956.33	1476.77	1261.82	391.284	438.961	331.205	Ephrin type-A receptor 10 (EC 2.7.10.1)	Epha10	Mus musculus (Mouse)	1007
Q3V4B5|COMD6_MOUSE	650.882	468.085	607.556	1005.22	1376.51	1948.51	1368.44	1218.98	1658.33	541.037	1012.21	783.147	COMM domain-containing protein 6	Commd6	Mus musculus (Mouse)	87
E9Q1P8|I2BP2_MOUSE	82.485	52.4284	22.3353	1178.33	863.802	977.439	698.005	639.446	833.688	328.358	412.178	262.165	Interferon regulatory factor 2-binding protein 2 (IRF-2-binding protein 2) (IRF-2BP2)	Irf2bp2	Mus musculus (Mouse)	570
Q6PGF7|EXOC8_MOUSE	1604.16	1606.93	2251.02	801.995	802.696	839.163	834.723	1036.71	1273.35	1365.61	1436.73	1517.76	Exocyst complex component 8 (Exocyst complex 84 kDa subunit)	Exoc8	Mus musculus (Mouse)	716
Q8CCP0|NEMF_MOUSE	136.239	220.771	149.709	798.771	689.212	480.68	0.477757	110.49	62.6833	139.895	251.499	230.331	Nuclear export mediator factor Nemf (Serologically defined colon cancer antigen 1 homolog)	Nemf Sdccag1	Mus musculus (Mouse)	1064
Q8VD62|CK068_MOUSE	102.729	1656.94	1941.99	1603.69	1338.98	1786.92	3979.3	1597.15	11595.7	1931.23	982.82	568.69	UPF0696 protein C11orf68 homolog (Basophilic leukemia-expressed protein Bles03) (Protein WF-3)	Bles03	Mus musculus (Mouse)	298
Q3UQ84|SYTM_MOUSE	7449.55	5675.2	6168.41	705.648	719.404	757.391	2560.66	3483.9	6956.98	3786.84	5203.67	5419.66	Threonine--tRNA ligase, mitochondrial (EC 6.1.1.3) (Threonyl-tRNA synthetase) (ThrRS) (Threonyl-tRNA synthetase-like 1)	Tars2 Tarsl1	Mus musculus (Mouse)	723
Q9Z1M4|KS6B2_MOUSE	156.844	451.247	1058.52	195.244	223.444	282.491	79.5653	38.7638	210.115	125.583	2279.45	2100.66	Ribosomal protein S6 kinase beta-2 (S6K-beta-2) (S6K2) (EC 2.7.11.1) (70 kDa ribosomal protein S6 kinase 2) (p70 ribosomal S6 kinase beta) (p70 S6 kinase beta) (p70 S6K-beta) (p70 S6KB)	Rps6kb2	Mus musculus (Mouse)	485
Q8VI36|PAXI_MOUSE	1185.44	277.033	1225.57	943.424	1336.49	1389.88	1842.54	2368.13	7474.82	1701.53	1431.19	1460.68	Paxillin	Pxn	Mus musculus (Mouse)	591
O88487|DC1I2_MOUSE	25351.8	20646	21307.3	38282.2	35434	39161.6	9608.35	10806.2	10668	16852.8	17824.1	18493.5	Cytoplasmic dynein 1 intermediate chain 2 (Cytoplasmic dynein intermediate chain 2) (Dynein intermediate chain 2, cytosolic) (DH IC-2)	Dync1i2 Dnci2 Dncic2	Mus musculus (Mouse)	612
Q80TV8|CLAP1_MOUSE	3691.07	3433.55	4049.75	4800.36	4856.47	4183	2077.79	2240.81	369.174	2798.81	2162.16	2690.73	CLIP-associating protein 1 (Cytoplasmic linker-associated protein 1)	Clasp1 Kiaa0622	Mus musculus (Mouse)	1535
O35239|PTN9_MOUSE	1044.98	1854.16	1133.21	100304	103997	108716	305.976	190.419	200.067	152.949	46.3052	134.441	Tyrosine-protein phosphatase non-receptor type 9 (EC 3.1.3.48) (Protein-tyrosine phosphatase MEG2) (PTPase MEG2)	Ptpn9	Mus musculus (Mouse)	593
A2AAY5|SPD2B_MOUSE	27.283	617.104	257.04	50.1407	1.84324	11.4249	268.484	51.5553	2144.28	294.1	173.58	387.075	SH3 and PX domain-containing protein 2B (Factor for adipocyte differentiation 49) (Tyrosine kinase substrate with four SH3 domains)	Sh3pxd2b Fad49 Tks4	Mus musculus (Mouse)	908
Q8VBW6|ULA1_MOUSE	12917.3	14793.3	15103.8	13922.7	13491.3	16630.3	7778.32	8380.27	7240.11	9642.7	13342.9	9856.88	NEDD8-activating enzyme E1 regulatory subunit (Amyloid beta precursor protein-binding protein 1, 59 kDa) (APP-BP1) (Amyloid protein-binding protein 1)	Nae1 Appbp1	Mus musculus (Mouse)	534
Q9ER60|SCN4A_MOUSE	80546	97412.3	91721.6	53760.3	56343.9	57907.2	24674.5	37551.4	51964.3	50249.4	53422	54374.5	Sodium channel protein type 4 subunit alpha (Sodium channel protein skeletal muscle subunit alpha) (Sodium channel protein type IV subunit alpha) (Voltage-gated sodium channel subunit alpha Nav1.4)	Scn4a	Mus musculus (Mouse)	1841
P39039|MBL1_MOUSE	1495.31	1297.46	483.584	96.0194	116.475	11.4249	602.95	424.805	826.679	813.274	211.586	220.895	Mannose-binding protein A (MBP-A) (Mannan-binding protein) (Ra-reactive factor polysaccharide-binding component p28B) (RaRF p28B)	Mbl1	Mus musculus (Mouse)	239
Q9R1Z8|VINEX_MOUSE	1058.66	764.65	701.573	4394.34	5342.88	4520.99	7133.54	1223.44	7615.78	623.661	678.327	613.414	Vinexin (SH3 domain-containing protein SH3P3) (SH3-containing adapter molecule 1) (SCAM-1) (Sorbin and SH3 domain-containing protein 3)	Sorbs3 Scam1 Sh3d4	Mus musculus (Mouse)	733
Q99J83|ATG5_MOUSE	601.008	11.8354	521.803	866.326	1181.44	839.23	591.706	780.392	1737.69	802.755	904.435	1341.69	Autophagy protein 5 (APG5-like)	Atg5 Apg5l	Mus musculus (Mouse)	275
Q1XH17|TRI72_MOUSE	139394	130021	137547	127740	107906	122960	91116	97071.9	107332	130808	127190	126446	Tripartite motif-containing protein 72 (Mitsugumin-53) (Mg53)	Trim72 Mg53	Mus musculus (Mouse)	477
O55135|IF6_MOUSE	1784.29	1666.45	804.609	4457.98	4227.32	5207.45	2204.96	3450.82	4351.19	4311.37	4748.69	5468.4	Eukaryotic translation initiation factor 6 (eIF-6) (B4 integrin interactor) (CAB) (p27(BBP))	Eif6 Itgb4bp	Mus musculus (Mouse)	245
Q9JI39|ABCBA_MOUSE	15079.5	18944.1	12921.8	12083.9	5323.17	12925.7	8934.83	9767.42	11117	14026	13407.5	13949.1	ATP-binding cassette sub-family B member 10, mitochondrial (ABC-mitochondrial erythroid protein) (ABC-me protein) (ATP-binding cassette transporter 10) (ABC transporter 10 protein)	Abcb10	Mus musculus (Mouse)	715
Q8BPB5|FBLN3_MOUSE	1383.88	2577.8	1642.06	16872.1	18073	14269.1	3056.57	3001.49	1830.6	1363.34	1232.34	1312.28	EGF-containing fibulin-like extracellular matrix protein 1 (Fibulin-3) (FIBL-3)	Efemp1 Fbln3	Mus musculus (Mouse)	493
Q91VT4|CBR4_MOUSE	28353.2	25642.4	26717.3	14766.5	12963	13167.1	30465.2	25614.2	26861.9	34123.8	36817.8	36485.9	Carbonyl reductase family member 4 (EC 1.-.-.-) (3-ketoacyl-[acyl-carrier-protein] reductase beta subunit) (KAR beta subunit) (3-oxoacyl-[acyl-carrier-protein] reductase) (EC 1.1.1.-) (Quinone reductase CBR4)	Cbr4	Mus musculus (Mouse)	236
P52875|TM165_MOUSE	27.283	252.637	340.67	1333.68	1215.39	1328.94	172.842	218.843	239.809	293.68	157.704	332.007	Transmembrane protein 165 (TPA-regulated locus protein) (Transmembrane protein PFT27) (Transmembrane protein TPARL)	Tmem165 Tparl	Mus musculus (Mouse)	323
Q9DC70|NDUS7_MOUSE	240793	233273	225778	110165	123935	133588	158605	166560	174268	214007	206356	213942	NADH dehydrogenase [ubiquinone] iron-sulfur protein 7, mitochondrial (EC 7.1.1.2) (Complex I-20kD) (CI-20kD) (NADH-ubiquinone oxidoreductase 20 kDa subunit)	Ndufs7	Mus musculus (Mouse)	224
Q9D0R2|SYTC_MOUSE	17146.2	6064.5	6454.64	7691.71	8576.03	9401.92	3002.22	9585.18	11174.3	8054.27	7295.11	11222.6	Threonine--tRNA ligase 1, cytoplasmic (EC 6.1.1.3) (Threonine--tRNA ligase, cytoplasmic) (Threonyl-tRNA synthetase) (ThrRS) (Threonyl-tRNA synthetase 1)	Tars1 Tars	Mus musculus (Mouse)	722
Q9Z2A0|PDPK1_MOUSE	276.938	111.285	172.041	480.782	214.569	342.459	806.926	621.16	1430.08	592.293	690.396	548.793	3-phosphoinositide-dependent protein kinase 1 (mPDK1) (EC 2.7.11.1)	Pdpk1 Pdk1	Mus musculus (Mouse)	559
P03921|NU5M_MOUSE	1960.95	2411.72	1834	24789.5	23674.6	22228.7	5174.01	4639.28	4857.14	8736.82	8424.01	5219.3	NADH-ubiquinone oxidoreductase chain 5 (EC 7.1.1.2) (NADH dehydrogenase subunit 5)	Mtnd5 mt-Nd5 Nd5	Mus musculus (Mouse)	607
Q91VX2|UBAP2_MOUSE	27.283	205.793	352.827	1073.37	778.447	408.745	731.254	755.424	761.634	772.877	1223.33	1325.88	Ubiquitin-associated protein 2 (UBAP-2) (Protein lingerer homolog 1) (mLig-1)	Ubap2 Lig1	Mus musculus (Mouse)	1132
P62317|SMD2_MOUSE	11917.9	11422.7	10463.7	2778.74	7341.07	5637.98	3898.26	4438.37	4774.19	5311.22	6178.23	7214.77	Small nuclear ribonucleoprotein Sm D2 (Sm-D2) (snRNP core protein D2)	Snrpd2	Mus musculus (Mouse)	118
Q7TNE3|SPAG7_MOUSE	2447.89	3195.75	4329.82	1357.32	1669.28	2557.36	559.084	1563.48	1533.75	1174.16	2460.9	2949.89	Sperm-associated antigen 7	Spag7	Mus musculus (Mouse)	227
P52479|UBP10_MOUSE	315.973	708.452	293.557	526.111	1161.87	1058.45	1255.92	4530.46	1355.04	568.969	221.035	252.245	Ubiquitin carboxyl-terminal hydrolase 10 (EC 3.4.19.12) (Deubiquitinating enzyme 10) (Ubiquitin thioesterase 10) (Ubiquitin-specific-processing protease 10)	Usp10 Kiaa0190 Ode-1 Uchrp	Mus musculus (Mouse)	792
P62342|SELT_MOUSE	420.699	351.582	607.158	6.88867	1.84324	11.4249	849.036	1444.61	2058	720.064	655.987	762.184	Thioredoxin reductase-like selenoprotein T (SelT) (EC 1.8.1.9)	Selenot Selt	Mus musculus (Mouse)	195
Q5EG47|AAPK1_MOUSE	374.891	418.952	988.619	883.921	690.644	1105.5	2425.38	495.519	3104.24	519.352	894.289	864.072	5'-AMP-activated protein kinase catalytic subunit alpha-1 (AMPK subunit alpha-1) (EC 2.7.11.1) (Acetyl-CoA carboxylase kinase) (ACACA kinase) (EC 2.7.11.27) (Hydroxymethylglutaryl-CoA reductase kinase) (HMGCR kinase) (EC 2.7.11.31) (Tau-protein kinase PRKAA1) (EC 2.7.11.26)	Prkaa1	Mus musculus (Mouse)	559
Q69ZN7|MYOF_MOUSE	27.283	11.8354	989.36	2981.61	3116.5	2229.83	154.897	273.211	201.882	187.464	111.931	348.698	Myoferlin (Fer-1-like protein 3)	Myof Fer1l3 Kiaa1207	Mus musculus (Mouse)	2048
Q9ES83|POPD1_MOUSE	12527.5	12663	12323	14603.4	14465.4	15909.3	13916.6	13397.9	16204.5	15952	16963.5	16122.3	Blood vessel epicardial substance (mBVES) (Popeye domain-containing protein 1) (Popeye protein 1)	Bves Pop1 Popdc1	Mus musculus (Mouse)	358
P42925|PXMP2_MOUSE	2979.7	321.742	2444.83	4412.38	4113.83	3607.25	3284.31	3115.7	2394.25	82.2542	1329.83	2033.54	Peroxisomal membrane protein 2 (22 kDa peroxisomal membrane protein)	Pxmp2 Pmp22	Mus musculus (Mouse)	194
P11440|CDK1_MOUSE	27.283	297.861	244.096	71.511	86.4441	51.2493	158.496	124.49	9.31504	225.731	241.503	83.7466	Cyclin-dependent kinase 1 (CDK1) (EC 2.7.11.22) (EC 2.7.11.23) (Cell division control protein 2 homolog) (Cell division protein kinase 1) (p34 protein kinase)	Cdk1 Cdc2 Cdc2a Cdkn1	Mus musculus (Mouse)	297
Q9DB15|RM12_MOUSE	116179	116899	118614	28583.8	21206.4	20113.9	47422.7	50411.2	55931.7	48575.1	56924.5	64759	39S ribosomal protein L12, mitochondrial (L12mt) (MRP-L12)	Mrpl12 Rpml12	Mus musculus (Mouse)	201
P56379|ATP68_MOUSE	72967.6	72268.4	72267.3	7424.84	7586.46	8069.35	59358.2	62222.4	66642.2	88239	91186.5	88328.3	ATP synthase subunit ATP5MPL, mitochondrial (6.8 kDa mitochondrial proteolipid protein) (MLQ)	Atp5mpl Mp68	Mus musculus (Mouse)	58
Q99JB8|PACN3_MOUSE	17838.2	18537.2	19103.2	23279.3	25738.6	25902.3	17152.6	15835	20802.6	13210	14887.1	15215	Protein kinase C and casein kinase II substrate protein 3	Pacsin3	Mus musculus (Mouse)	424
Q8R2Y2|MUC18_MOUSE	10317.2	5533.06	5916.71	8089.81	7451.62	7409.78	8299.96	8093.83	8725.14	8171.3	6386.73	6025.44	Cell surface glycoprotein MUC18 (Gicerin) (Melanoma cell adhesion molecule) (Melanoma-associated antigen MUC18) (CD antigen CD146)	Mcam Muc18	Mus musculus (Mouse)	648
P62331|ARF6_MOUSE	2520.87	3451.02	2958.64	4040.32	7051.7	5477.82	3769.42	3557.41	3900.85	3633.11	1940.6	3680.35	ADP-ribosylation factor 6	Arf6	Mus musculus (Mouse)	175
Q8C0C7|SYFA_MOUSE	2091.22	2620.51	2785.27	3508.59	3778.66	3774.7	2913.75	2156.12	2335.99	3769.97	3827.76	3862.61	Phenylalanine--tRNA ligase alpha subunit (EC 6.1.1.20) (Phenylalanyl-tRNA synthetase alpha subunit) (PheRS)	Farsa Farsla	Mus musculus (Mouse)	508
Q61268|APOC4_MOUSE	2043.17	2108.56	1823.67	93.6678	144.112	11.4249	1622.01	1542.56	216.158	567.553	641.503	501.8	Apolipoprotein C-IV (Apo-CIV) (ApoC-IV) (Apolipoprotein C2-linked) (ACL) (Apolipoprotein C4)	Apoc4 Acl	Mus musculus (Mouse)	124
Q99LD4|CSN1_MOUSE	20809.4	23190	23457	11891.4	12294.4	12673.6	6954.7	9095.56	5742.64	12967.8	15570.9	14388.5	COP9 signalosome complex subunit 1 (SGN1) (Signalosome subunit 1) (G protein pathway suppressor 1) (GPS-1) (JAB1-containing signalosome subunit 1)	Gps1 Cops1 Csn1	Mus musculus (Mouse)	471
Q9WV54|ASAH1_MOUSE	4083.72	4527.04	3538.89	2523.61	1929.77	2050.62	1338.9	1164.41	1346.92	1347.67	2365.52	1042.68	Acid ceramidase (AC) (ACDase) (Acid CDase) (EC 3.5.1.23) (Acylsphingosine deacylase) (N-acylethanolamine hydrolase ASAH1) (EC 3.5.1.-) (N-acylsphingosine amidohydrolase) [Cleaved into: Acid ceramidase subunit alpha; Acid ceramidase subunit beta]	Asah1 Asah	Mus musculus (Mouse)	394
P17742|PPIA_MOUSE	315583	283836	331180	198142	195826	199242	109167	119378	110777	151986	180512	183358	Peptidyl-prolyl cis-trans isomerase A (PPIase A) (EC 5.2.1.8) (Cyclophilin A) (Cyclosporin A-binding protein) (Rotamase A) (SP18) [Cleaved into: Peptidyl-prolyl cis-trans isomerase A, N-terminally processed]	Ppia	Mus musculus (Mouse)	164
Q499X9|SYMM_MOUSE	3096	5240.77	5174.7	999.601	1543.39	471.124	2660.17	3645.53	3983.54	2209.57	3857.8	3163.59	Methionine--tRNA ligase, mitochondrial (EC 6.1.1.10) (Methionyl-tRNA synthetase 2) (Mitochondrial methionyl-tRNA synthetase) (MtMetRS)	Mars2	Mus musculus (Mouse)	586
Q8BWW4|LARP4_MOUSE	364.459	580.258	1190.03	1956	1920.88	1848.9	765.316	720.519	982.046	307.091	252.683	268.502	La-related protein 4 (La ribonucleoprotein domain family member 4)	Larp4	Mus musculus (Mouse)	719
O35609|SCAM3_MOUSE	4625.28	4071.93	3014.88	4362.66	4665.1	4282.74	5429.29	4619.01	4998.09	3905.55	2147.6	1764.02	Secretory carrier-associated membrane protein 3 (Secretory carrier membrane protein 3)	Scamp3	Mus musculus (Mouse)	349
Q8CHP5|PYM1_MOUSE	822.958	721.023	677.903	6.88867	1.84324	11.4249	362.458	351.258	288.919	405.053	445.886	409.562	Partner of Y14 and mago (PYM homolog 1 exon junction complex-associated factor) (Protein wibg homolog)	Pym1 Pym Wibg	Mus musculus (Mouse)	203
Q60960|IMA5_MOUSE	848.963	748.395	663.023	5695.88	5346.23	5900.81	2020.88	2129.28	1815.96	4353.48	1101.55	3178.34	Importin subunit alpha-5 (Importin alpha-S1) (Karyopherin subunit alpha-1) (Nucleoprotein interactor 1) (NPI-1) (RAG cohort protein 2) (SRP1-beta)	Kpna1 Rch2	Mus musculus (Mouse)	538
Q8JZQ9|EIF3B_MOUSE	8162.06	5875.51	9722.23	8841.48	9435.58	7818.64	5599.79	4948.65	6252.08	7639.44	4223.55	5043.56	Eukaryotic translation initiation factor 3 subunit B (eIF3b) (Eukaryotic translation initiation factor 3 subunit 9) (eIF-3-eta) (eIF3 p116)	Eif3b Eif3s9	Mus musculus (Mouse)	803
E9Q3L2|PI4KA_MOUSE	3594.85	3159.53	2912.97	5276.98	5552.71	4651.71	3939.32	4666	4184.51	4071.13	3889.9	4179.94	Phosphatidylinositol 4-kinase alpha (PI4-kinase alpha) (PI4K-alpha) (PtdIns-4-kinase alpha) (EC 2.7.1.67)	Pi4ka Pik4 Pik4ca	Mus musculus (Mouse)	2105
Q9ERR7|SEP15_MOUSE	5943.3	4841.31	4946.64	3346.01	3214.64	3047	1530.91	1687	905.348	1172.47	2177.86	1905.19	Selenoprotein F (15 kDa selenoprotein)	Selenof Sep15	Mus musculus (Mouse)	162
Q3TW96|UAP1L_MOUSE	467.636	722.51	22.3353	724.247	593.671	597.154	612.408	222.593	681.836	808.612	908.282	462.462	UDP-N-acetylhexosamine pyrophosphorylase-like protein 1 (EC 2.7.7.-)	Uap1l1	Mus musculus (Mouse)	507
Q9Z1Q2|ABHGA_MOUSE	3044.26	3021.62	2932.92	4569.38	4574.08	5820.6	5842.34	6020.7	2783.66	2430.76	2078.14	729.399	Phosphatidylserine lipase ABHD16A (EC 3.1.-.-) (Alpha/beta hydrolase domain-containing protein 16A) (Abhydrolase domain-containing protein 16A) (HLA-B-associated transcript 5) (mBAT5) (Monoacylglycerol lipase ABHD16A) (EC 3.1.1.23)	Abhd16a Bat5 Ng26	Mus musculus (Mouse)	558
Q9D0I9|SYRC_MOUSE	25816.3	26511.2	28630.8	8773.53	9309.58	8745.5	27872.4	22541.1	23045.8	29566.4	30637.2	30005.8	Arginine--tRNA ligase, cytoplasmic (EC 6.1.1.19) (Arginyl-tRNA synthetase) (ArgRS)	Rars1 Rars	Mus musculus (Mouse)	660
Q62261|SPTB2_MOUSE	23609.6	25314.7	28022	38980.5	40227.4	36393.9	18534.5	20429.3	19899.9	22179.4	23158.7	22718.7	Spectrin beta chain, non-erythrocytic 1 (Beta-II spectrin) (Embryonic liver fodrin) (Fodrin beta chain)	Sptbn1 Elf Spnb-2 Spnb2 Sptb2	Mus musculus (Mouse)	2363
Q6PDG5|SMRC2_MOUSE	672.289	11.8354	340.698	598.855	1328.37	756.85	755.167	1048.68	1264.37	524.501	419.186	441.287	SWI/SNF complex subunit SMARCC2 (BRG1-associated factor 170) (BAF170) (SWI/SNF complex 170 kDa subunit) (SWI/SNF-related matrix-associated actin-dependent regulator of chromatin subfamily C member 2)	Smarcc2 Baf170	Mus musculus (Mouse)	1213
Q9CRD0|OCAD1_MOUSE	63613.7	54756.8	58027.3	32007.8	30693.9	32381.3	46586.3	42540.6	46686.3	36971.6	39734.6	43167.8	OCIA domain-containing protein 1	Ociad1 Asrij	Mus musculus (Mouse)	247
Q8VCI0|PLBL1_MOUSE	258.555	105.516	22.3353	6.88867	1.84324	34.5217	326.794	522.639	1288.68	410.372	649.974	544.135	Phospholipase B-like 1 (EC 3.1.1.-) (LAMA-like protein 1) (Lamina ancestor homolog 1) (Phospholipase B domain-containing protein 1) [Cleaved into: Phospholipase B-like 1 chain A; Phospholipase B-like 1 chain B; Phospholipase B-like 1 chain C]	Plbd1	Mus musculus (Mouse)	550
P13541|MYH3_MOUSE	1788.37	2912.85	2280.35	108.974	697.178	508.655	1643.2	1506.31	1376.88	437.922	2791.04	2601.76	Myosin-3 (Myosin heavy chain 3)	Myh3 Myhse	Mus musculus (Mouse)	1940
Q5GIG6|TNI3K_MOUSE	495.86	3857.68	4238.7	3798.03	8707.3	9592.16	3533.93	3588.33	2246.01	9257.3	8706	8347.3	Serine/threonine-protein kinase TNNI3K (EC 2.7.11.1) (Cardiac ankyrin repeat kinase) (TNNI3-interacting kinase)	Tnni3k Cark	Mus musculus (Mouse)	834
Q921C5|BICD2_MOUSE	4044.04	3448.79	5273.96	2598.4	2533.11	3006.59	1614.34	1668.34	5198.14	2043.71	2297.84	1948.12	Protein bicaudal D homolog 2 (Bic-D 2)	Bicd2 Kiaa0699	Mus musculus (Mouse)	820
Q8CI94|PYGB_MOUSE	135017	135448	155720	331078	339320	377132	220919	211236	232646	159994	173386	182567	Glycogen phosphorylase, brain form (EC 2.4.1.1)	Pygb	Mus musculus (Mouse)	843
Q8BP40|PPA6_MOUSE	21142	18070.1	23260.7	13079.9	11690.6	11443	13459.4	6193.05	16486.1	8921.19	11223.5	8854.33	Lysophosphatidic acid phosphatase type 6 (EC 3.1.3.2) (Acid phosphatase 6, lysophosphatidic) (Acid phosphatase-like protein 1) (PACPL1)	Acp6 Acpl1 Lpap	Mus musculus (Mouse)	418
Q9JJI8|RL38_MOUSE	1003.34	1652.37	1421.67	985.34	864.35	959.054	2200.79	1483.92	1429.81	2905.9	2098.93	1916.4	60S ribosomal protein L38	Rpl38	Mus musculus (Mouse)	70
P56392|CX7A1_MOUSE	36212.6	30245.6	31755.1	74639.2	78805.1	73234.7	31584.6	39057.5	7989.51	15490.6	9958.16	10797.7	Cytochrome c oxidase subunit 7A1, mitochondrial (Cytochrome c oxidase subunit VIIa-heart) (Cytochrome c oxidase subunit VIIa-H) (Cytochrome c oxidase subunit VIIa-muscle) (Cytochrome c oxidase subunit VIIa-M)	Cox7a1 Cox7a Cox7ah	Mus musculus (Mouse)	80
O35682|MYADM_MOUSE	4686.65	3267.88	2913.91	8068.46	6128.67	7341.2	10684.4	9260.78	11501.6	11370	11272.9	10708.6	Myeloid-associated differentiation marker (Myeloid up-regulated protein)	Myadm Mug	Mus musculus (Mouse)	320
Q9CQF3|CPSF5_MOUSE	27.283	143.534	22.3353	1109.04	1150.34	1178.16	1097.47	927.886	1252.36	758.14	516.126	383.937	Cleavage and polyadenylation specificity factor subunit 5 (Nucleoside diphosphate-linked moiety X motif 21) (Nudix motif 21) (Nudix hydrolase 21)	Nudt21 Cpsf5	Mus musculus (Mouse)	227
Q8K0G5|EIPR1_MOUSE	202.404	11.8354	22.3353	291.419	93.9069	78.4089	140.296	150.542	99.8777	12.3283	48.1566	85.293	EARP and GARP complex-interacting protein 1 (Endosome-associated recycling protein-interacting protein) (Golgi-associated retrograde protein-interacting protein) (Tumor-suppressing STF cDNA 1 protein) (Tumor-suppressing subchromosomal transferable fragment candidate gene 1 protein)	Eipr1 Tssc1	Mus musculus (Mouse)	386
P33173|KIF1A_MOUSE	75.623	785.267	22.3353	810.019	812.835	869.444	57.0185	42.8764	9.31504	212.75	56.0549	134.942	Kinesin-like protein KIF1A (Axonal transporter of synaptic vesicles)	Kif1a Atsv Kif1	Mus musculus (Mouse)	1695
P60060|SC61G_MOUSE	27.283	11.8354	22.3353	1170.15	1065.41	1161.42	985.755	779.259	545.44	1243.15	1257.47	1239.46	Protein transport protein Sec61 subunit gamma	Sec61g	Mus musculus (Mouse)	68
Q9JHU9|INO1_MOUSE	27.283	11.8354	22.3353	1523.32	122.665	653.932	1013.42	554.737	781.45	227.123	257.619	60.2216	Inositol-3-phosphate synthase 1 (IPS 1) (EC 5.5.1.4) (Myo-inositol 1-phosphate synthase) (MI-1-P synthase) (MIP synthase)	Isyna1 Ino1	Mus musculus (Mouse)	557
Q61686|CBX5_MOUSE	128.57	254.797	124.172	1137.69	1186.19	1225.31	974.826	820.514	695.274	357.774	458.909	590.83	Chromobox protein homolog 5 (Heterochromatin protein 1 homolog alpha) (HP1 alpha)	Cbx5 Hp1a	Mus musculus (Mouse)	191
Q9QYS9|QKI_MOUSE	6120.36	5257.79	4949.48	7232.98	7877.05	7517.27	4635.48	4455.89	5321.52	858.439	2080.53	1454.66	Protein quaking (MqkI) (qkI)	Qki Qk Qk1 Qka1	Mus musculus (Mouse)	341
P0DPB4|SCHI1_MOUSE	1082.51	965.692	1235.03	138.603	197.261	211.48	618.819	597.21	39.7175	916.434	1029.21	1006.6	Schwannomin-interacting protein 1 (SCHIP-1)	Schip1	Mus musculus (Mouse)	484
P70336|ROCK2_MOUSE	5093.67	4273.78	4567.63	7814.71	7918.84	7997.52	3665.5	4465.14	4349.47	4422.77	4230.33	4643.54	Rho-associated protein kinase 2 (EC 2.7.11.1) (Rho-associated, coiled-coil-containing protein kinase 2) (Rho-associated, coiled-coil-containing protein kinase II) (ROCK-II) (p164 ROCK-2)	Rock2	Mus musculus (Mouse)	1388
Q63932|MP2K2_MOUSE	6745.1	5809.16	5219.03	8518.73	7415.37	7571.01	6473.06	6176.46	6168.27	6921.7	7636.27	8629.73	Dual specificity mitogen-activated protein kinase kinase 2 (MAP kinase kinase 2) (MAPKK 2) (EC 2.7.12.2) (ERK activator kinase 2) (MAPK/ERK kinase 2) (MEK 2)	Map2k2 Mek2 Mkk2 Prkmk2	Mus musculus (Mouse)	401
Q8BGY2|IF5A2_MOUSE	3189.34	3785.36	4462.84	816.255	771.703	1204.77	1012.99	729.19	1772.87	1184.81	1378.99	1514.55	Eukaryotic translation initiation factor 5A-2 (eIF-5A-2) (eIF-5A2) (Eukaryotic initiation factor 5A isoform 2)	Eif5a2	Mus musculus (Mouse)	153
Q8K3C3|LZIC_MOUSE	29423.9	28369.9	27622.8	5487.02	5468.05	5277.14	11010.2	11366.6	13735.3	15676.8	15093.4	14460.7	Protein LZIC (Leucine zipper and CTNNBIP1 domain-containing protein) (Leucine zipper and ICAT homologous domain-containing protein)	Lzic	Mus musculus (Mouse)	190
Q6P549|SHIP2_MOUSE	1788.15	2802.87	2120.46	2291.56	3509.1	3666.53	1576.36	2474.98	1622.93	3165.35	2609.12	3169.95	Phosphatidylinositol 3,4,5-trisphosphate 5-phosphatase 2 (EC 3.1.3.86) (AblSH3-binding protein) (Inositol polyphosphate phosphatase-like protein 1) (INPPL-1) (SH2 domain-containing inositol 5'-phosphatase 2) (SH2 domain-containing inositol phosphatase 2) (SHIP-2)	Inppl1 Ship2	Mus musculus (Mouse)	1257
Q9CXI5|MANF_MOUSE	5077.04	5780.86	5279.17	2373.29	2412.78	1976.28	2241.14	1891.35	3401.93	3407.81	3221.04	2262.22	Mesencephalic astrocyte-derived neurotrophic factor (Arginine-rich protein) (Protein ARMET)	Manf Armet	Mus musculus (Mouse)	179
P10648|GSTA2_MOUSE	697.183	355.133	310.767	6.88867	69.9585	128.003	248.724	1048.76	301.837	196.802	151.824	1.36564	Glutathione S-transferase A2 (EC 2.5.1.18) (GST class-alpha member 2) (Glutathione S-transferase GT41A)	Gsta2	Mus musculus (Mouse)	222
P82347|SGCD_MOUSE	18141.7	22685.3	9013.89	16098.3	21380.8	14766.5	20845.4	24690.7	29188.3	19870.2	9884.62	21005.1	Delta-sarcoglycan (Delta-SG) (35 kDa dystrophin-associated glycoprotein) (35DAG)	Sgcd	Mus musculus (Mouse)	289
Q5SV85|SYNRG_MOUSE	27.283	11.8354	22.3353	495.569	634.27	529.267	320.986	96.3988	116.925	105.811	134.616	196.128	Synergin gamma (AP1 subunit gamma-binding protein 1) (Gamma-synergin)	Synrg Ap1gbp1 Syng	Mus musculus (Mouse)	1306
O08992|SDCB1_MOUSE	147.767	307.537	277.697	3621.52	3417	3127.55	2083.53	1909.27	3378.95	1059.77	1096.9	971.202	Syntenin-1 (Scaffold protein Pbp1) (Syndecan-binding protein 1)	Sdcbp	Mus musculus (Mouse)	299
O08605|MKNK1_MOUSE	465.625	1583.67	956.171	131.882	331.822	524.243	360.036	143.537	323.823	429.592	861.623	737.194	MAP kinase-interacting serine/threonine-protein kinase 1 (EC 2.7.11.1) (MAP kinase signal-integrating kinase 1) (MAPK signal-integrating kinase 1) (Mnk1)	Mknk1 Mnk1	Mus musculus (Mouse)	427
Q99PR8|HSPB2_MOUSE	1531.95	3896.5	786.926	26275.9	22365.3	25612	10843.3	10718.7	11354.5	5292.07	3569.76	4292.77	Heat shock protein beta-2 (HspB2)	Hspb2	Mus musculus (Mouse)	182
Q8C052|MAP1S_MOUSE	412.483	205.176	179.089	2237.41	2333	1820.43	1261.53	1025.45	2072.91	732.039	758.403	663.942	Microtubule-associated protein 1S (MAP-1S) (BPY2-interacting protein 1) (Microtubule-associated protein 8) [Cleaved into: MAP1S heavy chain; MAP1S light chain]	Map1s Bpy2ip1 Map8 Mtap1s	Mus musculus (Mouse)	973
P70182|PI51A_MOUSE	242.793	356.2	361.636	428.478	431.512	494.875	302.634	400.35	9.31504	66.141	118.46	137.62	Phosphatidylinositol 4-phosphate 5-kinase type-1 alpha (PIP5K1-alpha) (PtdIns(4)P-5-kinase 1 alpha) (EC 2.7.1.68) (68 kDa type I phosphatidylinositol 4-phosphate 5-kinase) (Phosphatidylinositol 4-phosphate 5-kinase type I alpha) (PIP5KIalpha) (Phosphatidylinositol 4-phosphate 5-kinase type I beta) (PI4P5KIbeta)	Pip5k1a Pip5k1b	Mus musculus (Mouse)	546
P62830|RL23_MOUSE	8888.2	11967.8	11003.1	8534.72	4494.59	4575.32	8584.37	6391.61	8205.67	18623	20657.6	19287.9	60S ribosomal protein L23	Rpl23	Mus musculus (Mouse)	140
Q99KK7|DPP3_MOUSE	4021.4	5638.74	5146.35	6253.86	6361.24	7151.27	4665.9	6963.19	4475.69	2729.41	2684.57	3261.74	Dipeptidyl peptidase 3 (EC 3.4.14.4) (Dipeptidyl aminopeptidase III) (Dipeptidyl arylamidase III) (Dipeptidyl peptidase III) (DPP III) (Enkephalinase B)	Dpp3	Mus musculus (Mouse)	738
O88696|CLPP_MOUSE	77338.3	72533.7	89328.1	42496.7	45592	51539.9	47568.4	60698.4	61287.2	67301.2	73310.3	70912.6	ATP-dependent Clp protease proteolytic subunit, mitochondrial (EC 3.4.21.92) (Endopeptidase Clp)	Clpp	Mus musculus (Mouse)	272
P14106|C1QB_MOUSE	27.283	455.842	221.851	280.987	279.61	11.4249	147.979	146.286	627.206	471.961	317.714	38.8366	Complement C1q subcomponent subunit B	C1qb	Mus musculus (Mouse)	253
Q8VE22|RT23_MOUSE	6252.77	4693.33	5872.15	466.648	441.993	370.37	5177.85	4423.37	4924.66	7092.6	7509.07	7919.08	28S ribosomal protein S23, mitochondrial (MRP-S23) (S23mt)	Mrps23	Mus musculus (Mouse)	177
O08547|SC22B_MOUSE	20776.8	12959.6	19770.4	22028	25395.5	29895.8	9172.07	10605.1	10573.6	10009.8	10275.5	16473.9	Vesicle-trafficking protein SEC22b (ER-Golgi SNARE of 24 kDa) (ERS-24) (ERS24) (SEC22 vesicle-trafficking protein homolog B) (SEC22 vesicle-trafficking protein-like 1) (mSec22b)	Sec22b Sec22l1	Mus musculus (Mouse)	215
P62858|RS28_MOUSE	15597.6	4636.64	14693.8	20920.2	29249.3	27970.2	20302.7	21393.9	24768.8	14184.9	13859.9	14306.3	40S ribosomal protein S28	Rps28	Mus musculus (Mouse)	69
P62897|CYC_MOUSE	19145.8	17205.6	19392.2	26042.5	35180.9	37823.8	97982.9	124602	113428	43026	47282.3	46850.1	Cytochrome c, somatic	Cycs	Mus musculus (Mouse)	105
Q9WV55|VAPA_MOUSE	176944	130651	172904	47332.9	46543.7	101324	16855.2	21155.6	25508	17254	28526.2	104421	Vesicle-associated membrane protein-associated protein A (VAMP-A) (VAMP-associated protein A) (VAP-A) (33 kDa VAMP-associated protein) (VAP-33)	Vapa Vap33	Mus musculus (Mouse)	249
O88597|BECN1_MOUSE	3028.12	3110.96	3230.84	468.276	674.554	676.539	1594.19	1617.98	162.965	1943.98	2024.6	1877.67	Beclin-1 (Coiled-coil myosin-like BCL2-interacting protein) [Cleaved into: Beclin-1-C 35 kDa; Beclin-1-C 37 kDa]	Becn1	Mus musculus (Mouse)	448
P49650|P2RY1_MOUSE	27.283	11.8354	22.3353	152.326	136.042	118.942	83.3464	105.716	67.7678	139.112	193.761	136.291	P2Y purinoceptor 1 (P2Y1) (ADP receptor) (Purinergic receptor)	P2ry1	Mus musculus (Mouse)	373
Q8JZS9|RM48_MOUSE	5689.3	4679.14	6676.37	7907.17	8110.61	7802.54	2589.81	2547.87	2967.11	4559.15	5312.42	4829.44	39S ribosomal protein L48, mitochondrial (L48mt) (MRP-L48)	Mrpl48	Mus musculus (Mouse)	211
Q9QXC1|FETUB_MOUSE	567.802	482.846	22.3353	903.979	1763.96	1319.95	2166.58	1769.97	2245.66	572.104	704.817	904.158	Fetuin-B (Fetuin-like protein IRL685)	Fetub	Mus musculus (Mouse)	388
Q9WTX6|CUL1_MOUSE	2212.78	2904.7	3206.39	5945.54	4582.45	5739.64	4510.38	4970.24	5396.35	3611.7	3612.95	3200.28	Cullin-1 (CUL-1)	Cul1	Mus musculus (Mouse)	776
Q9QYI5|DNJB2_MOUSE	27.283	121.515	22.3353	1024.09	1086.46	1245.89	1949.46	1932.92	2293.93	868.275	1658.23	1075.31	DnaJ homolog subfamily B member 2 (DnaJ homolog subfamily B member 10) (mDj8)	Dnajb2 Dnajb10	Mus musculus (Mouse)	324
Q9R069|BCAM_MOUSE	44814.6	44242.1	39464.1	26041.1	25863	25528.7	14157.9	13319.3	8538.52	24597	23844.9	22711.2	Basal cell adhesion molecule (B-CAM cell surface glycoprotein) (Lutheran antigen) (CD antigen CD239)	Bcam Gplu Lu	Mus musculus (Mouse)	622
Q8C025|CHPT1_MOUSE	7975.01	7849.19	6418.91	1945.18	1514.87	755.56	4819.55	4079.09	5235.64	8406.37	5823.26	5620.15	Cholinephosphotransferase 1 (mCHPT1) (EC 2.7.8.2) (Diabetic nephropathy-associated gene transcript 1) (Diacylglycerol cholinephosphotransferase 1)	Chpt1 Cpt1 Dn4	Mus musculus (Mouse)	398
Q2TPA8|HSDL2_MOUSE	2696.25	2706.09	2796.91	31754.1	30454.8	31306.1	81063.9	81873.5	87321.1	100161	91494.7	89522.2	Hydroxysteroid dehydrogenase-like protein 2 (EC 1.-.-.-)	Hsdl2	Mus musculus (Mouse)	490
Q9D706|RPAP3_MOUSE	263.227	1031.14	502.152	471.011	700.55	797.654	429.226	504.528	619.379	695.838	319.334	438.653	RNA polymerase II-associated protein 3	Rpap3 D15Ertd682e	Mus musculus (Mouse)	660
Q8R2Y0|ABHD6_MOUSE	797.885	712.807	845.284	3515.3	3619.61	3974.32	2618.32	2252.98	1331.45	1863	443.472	585.851	Monoacylglycerol lipase ABHD6 (EC 3.1.1.23) (2-arachidonoylglycerol hydrolase) (Abhydrolase domain-containing protein 6)	Abhd6	Mus musculus (Mouse)	336
O35660|GSTM6_MOUSE	227.644	3734.47	3157.21	1459.38	690.831	862.747	514.732	255.687	326.821	1315.47	1495.51	1404.63	Glutathione S-transferase Mu 6 (EC 2.5.1.18) (GST class-mu 6) (Glutathione-S-transferase class M5)	Gstm6 Gstm5	Mus musculus (Mouse)	218
Q3TCJ1|ABRX2_MOUSE	2931.4	3656.12	2204.81	1971.98	2538.91	1368.46	1424.25	1996.83	1878.98	1962.78	2338.73	2437.14	BRISC complex subunit Abraxas 2 (Abraxas brother protein 1) (Protein FAM175B)	Abraxas2 Abro1 Fam175b Kiaa0157	Mus musculus (Mouse)	415
Q501J6|DDX17_MOUSE	1595.99	1357.1	1786.6	4351.2	25653.7	4011.51	7119.48	12090.1	2331.83	1782.73	1468.28	1542.97	Probable ATP-dependent RNA helicase DDX17 (EC 3.6.4.13) (DEAD box protein 17)	Ddx17	Mus musculus (Mouse)	650
Q921T2|TOIP1_MOUSE	2009.71	2044.76	1335.66	3776.07	4624.6	3996.14	2371.74	2442.98	2352.63	2054.99	2838.64	2718.04	Torsin-1A-interacting protein 1 (Lamina-associated polypeptide 1B) (LAP1B)	Tor1aip1	Mus musculus (Mouse)	595
Q9Z319|CORIN_MOUSE	27.283	11.8354	22.3353	62.9002	111.561	65.555	235.811	405.386	6087.52	92.7489	67.1567	72.9757	Atrial natriuretic peptide-converting enzyme (EC 3.4.21.-) (Corin) (Low density lipoprotein receptor-related protein 4) (Pro-ANP-converting enzyme) [Cleaved into: Atrial natriuretic peptide-converting enzyme, N-terminal propeptide; Atrial natriuretic peptide-converting enzyme, activated protease fragment; Atrial natriuretic peptide-converting enzyme, 180 kDa soluble fragment]	Corin Crn Lrp4	Mus musculus (Mouse)	1113
P17182|ENOA_MOUSE	120649	105006	115384	25131.3	23257.3	24646.2	120300	120070	125215	124020	114494	128194	Alpha-enolase (EC 4.2.1.11) (2-phospho-D-glycerate hydro-lyase) (Enolase 1) (Non-neural enolase) (NNE)	Eno1 Eno-1	Mus musculus (Mouse)	434
Q9CQN3|TOM6_MOUSE	5882.13	5592.95	5898.92	4759.62	4652.56	4927.36	4956.59	4971.87	5835.21	2442.82	801.79	2327.15	Mitochondrial import receptor subunit TOM6 homolog (Overexpressed breast tumor protein homolog) (Translocase of outer membrane 6 kDa subunit homolog)	Tomm6 Obtp Tom6	Mus musculus (Mouse)	74
Q63810|CANB1_MOUSE	7499.76	7917.88	3209.38	2313.43	2582.57	3019.37	4007.04	6966.64	7989.39	4295.25	8389.94	4153.68	Calcineurin subunit B type 1 (Protein phosphatase 2B regulatory subunit 1) (Protein phosphatase 3 regulatory subunit B alpha isoform 1)	Ppp3r1 Cnb	Mus musculus (Mouse)	170
P61014|PPLA_MOUSE	622548	658965	632254	14431.7	15095	13868.4	233487	216958	245527	317752	433020	404721	Cardiac phospholamban (PLB)	Pln	Mus musculus (Mouse)	52
Q8BVZ1|PLIN5_MOUSE	8093.61	5546.68	4295.23	6525.68	6412.35	6958.04	7902.96	7860.67	8350.69	10474.4	11136.5	11444.9	Perilipin-5 (Lipid droplet-associated protein PAT-1) (Lipid storage droplet protein 5) (Myocardial LD protein)	Plin5 Lsdp5 Mldp Oxpat Pat1	Mus musculus (Mouse)	463
O35143|ATIF1_MOUSE	136254	114291	115006	3515.79	53776.3	52755.6	43723.4	53930.7	59190.1	47762.9	51971.8	26733.5	ATPase inhibitor, mitochondrial (ATP synthase F1 subunit epsilon) (Inhibitor of F(1)F(o)-ATPase) (IF(1)) (IF1)	ATP5IF1 Atpi Atpif1 If1	Mus musculus (Mouse)	106
Q8R317|UBQL1_MOUSE	2514.12	2683.68	3716.28	6140.74	6473.03	6512.85	1879.89	3484.2	2030.95	2176.43	2815.05	2294.49	Ubiquilin-1 (Protein linking IAP with cytoskeleton 1) (PLIC-1)	Ubqln1 Plic1	Mus musculus (Mouse)	582
Q91WI7|ITFG2_MOUSE	225.324	401.738	318.101	6.88867	1.84324	11.4249	174.294	346.979	379.672	471.868	492.696	566.853	KICSTOR complex protein ITFG2 (Integrin-alpha FG-GAP repeat-containing protein 2)	Itfg2	Mus musculus (Mouse)	443
O54988|SLK_MOUSE	13593.2	63987.1	11591.6	5563.86	19323.9	6699.02	6669.63	3671.71	20493.5	9425.6	9101.55	9030.51	STE20-like serine/threonine-protein kinase (STE20-like kinase) (mSLK) (EC 2.7.11.1) (Etk4) (STE20-related kinase SMAK) (STE20-related serine/threonine-protein kinase) (STE20-related kinase) (Serine/threonine-protein kinase 2)	Slk Kiaa0204 Stk2	Mus musculus (Mouse)	1233
Q9QXX4|CMC2_MOUSE	80134.7	69446.7	73524.2	50218.6	63836.1	53302.4	66778.1	82462.6	60050.4	152349	149250	143554	Calcium-binding mitochondrial carrier protein Aralar2 (Citrin) (Mitochondrial aspartate glutamate carrier 2) (Solute carrier family 25 member 13)	Slc25a13 Aralar2	Mus musculus (Mouse)	676
P70349|HINT1_MOUSE	27.283	11.8354	22.3353	371.516	495.053	454.458	47622.4	48146.8	39077.4	2184.98	5385.82	6883.21	Histidine triad nucleotide-binding protein 1 (EC 3.-.-.-) (Adenosine 5'-monophosphoramidase) (Protein kinase C inhibitor 1) (Protein kinase C-interacting protein 1) (PKCI-1)	Hint1 Hint Pkci Pkci1 Prkcnh1	Mus musculus (Mouse)	126
Q3UPL0|SC31A_MOUSE	5060.4	5823.16	5868.08	6850.15	7889.24	7094.3	5922.16	6905.01	6545.81	4619.37	4938.32	4667.38	Protein transport protein Sec31A (SEC31-like protein 1) (SEC31-related protein A)	Sec31a Sec31l1	Mus musculus (Mouse)	1230
Q8VCM7|FIBG_MOUSE	4540.72	10050.5	5517.59	33528.8	18921.8	18988.8	9699.3	9666.77	11822.6	6282.57	7470.91	7151.4	Fibrinogen gamma chain	Fgg	Mus musculus (Mouse)	436
Q8BGT5|ALAT2_MOUSE	381.37	300.648	22.3353	90.7782	1.84324	11.4249	825.438	374.758	414.526	1543.45	1269.92	1639.72	Alanine aminotransferase 2 (ALT2) (EC 2.6.1.2) (Glutamate pyruvate transaminase 2) (GPT 2) (Glutamic--alanine transaminase 2) (Glutamic--pyruvic transaminase 2)	Gpt2 Aat2	Mus musculus (Mouse)	522
Q9CT10|RANB3_MOUSE	2433.35	2786.48	2793.57	2164.55	2257.03	2075.91	1348.46	1754.91	1489.23	2229.64	2391.41	1920.47	Ran-binding protein 3 (RanBP3)	Ranbp3	Mus musculus (Mouse)	491
O35643|AP1B1_MOUSE	1068.01	1237.59	1313.91	531.322	592.395	440.014	3220.79	3819.38	4384.41	3380.82	3766.29	3018.89	AP-1 complex subunit beta-1 (Adaptor protein complex AP-1 subunit beta-1) (Adaptor-related protein complex 1 subunit beta-1) (Beta-1-adaptin) (Beta-adaptin 1) (Clathrin assembly protein complex 1 beta large chain) (Golgi adaptor HA1/AP1 adaptin beta subunit)	Ap1b1 Adtb1	Mus musculus (Mouse)	943
B2RQC6|PYR1_MOUSE	27.283	92.6899	138.064	771.18	910.828	536.094	224.821	183.976	269.209	217.525	123.855	175.23	CAD protein [Includes: Glutamine-dependent carbamoyl-phosphate synthase (EC 6.3.5.5); Aspartate carbamoyltransferase (EC 2.1.3.2); Dihydroorotase (EC 3.5.2.3)]	Cad	Mus musculus (Mouse)	2225
Q9CQJ8|NDUB9_MOUSE	47730	54240.8	20578.9	155116	144797	187502	266160	165401	317204	93495.1	98758.1	110002	NADH dehydrogenase [ubiquinone] 1 beta subcomplex subunit 9 (Complex I-B22) (CI-B22) (NADH-ubiquinone oxidoreductase B22 subunit)	Ndufb9	Mus musculus (Mouse)	179
Q9JJR8|TMM9B_MOUSE	27.283	189.054	22.3353	793.793	782.087	762.225	703.472	191.483	185.795	12.3283	584.921	173.961	Transmembrane protein 9B	Tmem9b	Mus musculus (Mouse)	199
Q6PDL0|DC1L2_MOUSE	2668.25	4391.01	4337.71	19905.1	17631	5879.19	8140.09	5824.18	15687.5	3119.43	5874.07	4769.07	Cytoplasmic dynein 1 light intermediate chain 2 (Dynein light intermediate chain 2, cytosolic)	Dync1li2 Dncli2 Dnclic2	Mus musculus (Mouse)	492
Q9QXG4|ACSA_MOUSE	259.626	202.038	294.961	1008.84	1419.3	1533.53	7411.56	7048.72	4054.19	2994.92	3041.03	2694.74	Acetyl-coenzyme A synthetase, cytoplasmic (EC 6.2.1.1) (Acetate--CoA ligase) (Acetyl-CoA synthetase) (ACS) (AceCS) (Acetyl-CoA synthetase 1) (AceCS1) (Acyl-CoA synthetase short-chain family member 2) (Acyl-activating enzyme) (Propionate--CoA ligase) (EC 6.2.1.17)	Acss2 Acas2 Acecs1	Mus musculus (Mouse)	701
P97429|ANXA4_MOUSE	38372.3	40329.2	45288.5	18692.2	18856.2	17244.4	13500.5	14029.3	14427.5	19963.6	22265	22293.5	Annexin A4 (Annexin IV) (Annexin-4)	Anxa4 Anx4	Mus musculus (Mouse)	319
Q64112|IFIT2_MOUSE	270.011	1056.06	409.59	223.622	644.444	502.025	276.578	199.649	80.412	315.051	688.143	735.651	Interferon-induced protein with tetratricopeptide repeats 2 (IFIT-2) (Glucocorticoid-attenuated response gene 39 protein) (GARG-39) (Interferon-induced 54 kDa protein) (IFI-54K) (P54)	Ifit2 Garg39 Ifi54 Isg54	Mus musculus (Mouse)	472
Q9EPL4|METL9_MOUSE	27.283	11.8354	22.3353	459.977	792.842	171.73	851.021	769.093	385.001	981.691	1027.43	1021.89	Methyltransferase-like protein 9 (DORA reverse strand protein) (DREV)	Mettl9 drev MNCb-5680	Mus musculus (Mouse)	318
P13597|ICAM1_MOUSE	286.538	654.869	222.057	508.721	271.809	102.365	19.4781	1817.57	2084.53	698.017	856.758	1595.96	Intercellular adhesion molecule 1 (ICAM-1) (MALA-2) (MyD10) (CD antigen CD54)	Icam1 Icam-1	Mus musculus (Mouse)	537
P05555|ITAM_MOUSE	3596.82	4732.9	2539.97	3554.17	3174.51	3331.78	5615.01	5957.87	5076.96	4162.98	3977.53	3796.39	Integrin alpha-M (CD11 antigen-like family member B) (CR-3 alpha chain) (Cell surface glycoprotein MAC-1 subunit alpha) (Leukocyte adhesion receptor MO1) (CD antigen CD11b)	Itgam	Mus musculus (Mouse)	1153
P04202|TGFB1_MOUSE	262.274	650.35	98.43	6.88867	1.84324	11.4249	1108.36	741.347	1293.59	923.181	718.132	733.958	Transforming growth factor beta-1 proprotein [Cleaved into: Latency-associated peptide (LAP); Transforming growth factor beta-1 (TGF-beta-1)]	Tgfb1	Mus musculus (Mouse)	390
Q2VLH6|C163A_MOUSE	539.823	189.31	178.481	1584.69	1362.7	222.264	887.289	605.652	971.549	934.591	1023.13	1084.5	Scavenger receptor cysteine-rich type 1 protein M130 (CD antigen CD163) [Cleaved into: Soluble CD163 (sCD163)]	Cd163 M130	Mus musculus (Mouse)	1121
Q61735|CD47_MOUSE	27.283	249.55	419.698	6859.06	7071.17	7010.08	1317.7	1227.22	1297.96	329.731	296.045	158.543	Leukocyte surface antigen CD47 (Integrin-associated protein) (IAP) (CD antigen CD47)	Cd47	Mus musculus (Mouse)	303
Q9CRA7|ATP5S_MOUSE	27.283	11.8354	22.3353	925.777	909.57	1012.31	4486.75	4580.16	4830.53	2066.92	1454.42	2280.19	ATP synthase subunit s, mitochondrial (ATP synthase-coupling factor B) (Distal membrane arm assembly complex 2-like protein) (Mitochondrial ATP synthase regulatory component factor B)	Dmac2l Atp5s Atpw	Mus musculus (Mouse)	200
P62305|RUXE_MOUSE	288.857	11.8354	22.3353	88.8075	1136.99	1157.69	437.872	676.447	9.31504	262.377	71.0143	59.8237	Small nuclear ribonucleoprotein E (snRNP-E) (Sm protein E) (Sm-E) (SmE)	Snrpe	Mus musculus (Mouse)	92
P58252|EF2_MOUSE	215114	216660	210807	146238	154014	150345	112521	155101	174517	142095	139236	137506	Elongation factor 2 (EF-2)	Eef2	Mus musculus (Mouse)	858
Q99J23|GHDC_MOUSE	27.283	335.782	271.98	1855.4	1258.15	1589.3	874.47	470.281	480.902	299.805	426.49	337.147	GH3 domain-containing protein	Ghdc D11lgp1e Lgp1	Mus musculus (Mouse)	532
Q8CFV9|RIFK_MOUSE	1171.24	2949.34	2155	1036.69	1914.86	1177.08	2261.01	1496.25	2410.95	3276.27	3839.65	3266.85	Riboflavin kinase (EC 2.7.1.26) (ATP:riboflavin 5'-phosphotransferase) (Flavokinase) (KOI-4)	Rfk	Mus musculus (Mouse)	155
Q3TXX3|ZFY27_MOUSE	2426.86	1874.14	2424.34	546.215	683.405	537.87	534.511	250.269	9.31504	1067.05	943.916	1479.39	Protrudin (Zinc finger FYVE domain-containing protein 27)	Zfyve27	Mus musculus (Mouse)	415
Q91W90|TXND5_MOUSE	3783.43	3885.93	2046.25	3979.55	4345.53	4316.85	1512.69	1345	700.969	1954.26	2902.04	2574.07	Thioredoxin domain-containing protein 5 (Endoplasmic reticulum resident protein 46) (ER protein 46) (ERp46) (Plasma cell-specific thioredoxin-related protein) (PC-TRP) (Thioredoxin-like protein p46)	Txndc5 Tlp46	Mus musculus (Mouse)	417
Q8VE96|S35F6_MOUSE	358.941	311.031	163.08	1630.95	1316.14	910.923	350.381	289.449	340.873	74.4764	74.273	105.07	Solute carrier family 35 member F6 (ANT2-binding protein) (ANT2BP) (Transport and Golgi organization 9 homolog)	Slc35f6	Mus musculus (Mouse)	372
Q8BGS2|BOLA2_MOUSE	4071.82	3396.8	3992.47	1890.33	1866.05	1669.9	4351.59	4085.1	4016.01	2898.73	2801.71	2750	BolA-like protein 2	Bola2	Mus musculus (Mouse)	86
Q9CPT4|MYDGF_MOUSE	27.283	11.8354	22.3353	2658.26	2773.44	2758.63	332.328	444.953	214.289	243.112	245.07	301.757	Myeloid-derived growth factor (MYDGF)	Mydgf D17Wsu104e	Mus musculus (Mouse)	166
P52430|PON1_MOUSE	2230.98	1623.14	2608.04	242.155	184.025	279.743	2125.17	1730.71	2715.57	1122.75	1046.01	592.508	Serum paraoxonase/arylesterase 1 (PON 1) (EC 3.1.1.2) (EC 3.1.1.81) (EC 3.1.8.1) (Aromatic esterase 1) (A-esterase 1) (Serum aryldialkylphosphatase 1)	Pon1 Pon	Mus musculus (Mouse)	355
Q61290|CAC1E_MOUSE	15768	18524.1	21749.1	6.88867	2421.54	11.4249	971.252	1253.62	9.31504	14092.2	17853.8	17166.6	Voltage-dependent R-type calcium channel subunit alpha-1E (Brain calcium channel II) (BII) (Calcium channel, L type, alpha-1 polypeptide, isoform 6) (Voltage-gated calcium channel subunit alpha Cav2.3)	Cacna1e Cach6 Cacnl1a6 Cchra1	Mus musculus (Mouse)	2272
Q60770|STXB3_MOUSE	3674.18	3250.25	3076.07	3865.06	1564.79	2197.13	3542.09	3951.25	3667.26	3238.93	4041.29	4132.48	Syntaxin-binding protein 3 (MUNC-18-3) (Mammalian homolog of Unc-18c) (Munc-18c) (Protein unc-18 homolog 3) (Unc18-3) (Protein unc-18 homolog C) (Unc-18C)	Stxbp3 Stxbp3a Unc18c	Mus musculus (Mouse)	592
P49586|PCY1A_MOUSE	2679	2983.37	1960.63	205.371	347.198	271.759	2332.14	2174.27	2035.02	2264.71	2440.73	2670.49	Choline-phosphate cytidylyltransferase A (EC 2.7.7.15) (CCT-alpha) (CTP:phosphocholine cytidylyltransferase A) (CCT A) (CT A) (Phosphorylcholine transferase A)	Pcyt1a Ctpct Pcyt1	Mus musculus (Mouse)	367
Q3UMU9|HDGR2_MOUSE	366.184	757.834	1508.99	949.167	909.188	1437.9	334.751	409.439	625.287	521.057	949.36	850.234	Hepatoma-derived growth factor-related protein 2 (HRP-2)	Hdgfl2 Hdgfrp2	Mus musculus (Mouse)	669
Q9QYB1|CLIC4_MOUSE	74450.1	75197.1	75174.8	19671.3	27365.6	31711.7	33639.1	39514.9	38624	46770	48286.2	48884.5	Chloride intracellular channel protein 4 (mc3s5/mtCLIC)	Clic4	Mus musculus (Mouse)	253
P06467|HBAZ_MOUSE	963518	920564	913693	90320.1	90054.9	93236.8	293648	317764	369868	220979	231013	210456	Hemoglobin subunit zeta (Alpha-like embryonic globin chain x) (Hemoglobin zeta chain) (Zeta-globin)	Hbz Hba-x Hbz1	Mus musculus (Mouse)	142
P70695|F16P2_MOUSE	17198.8	13566.8	13974.8	7859.79	7956.52	10326.9	16672.8	16676.2	18252.1	15607.2	16381.6	13370.6	Fructose-1,6-bisphosphatase isozyme 2 (FBPase 2) (EC 3.1.3.11) (D-fructose-1,6-bisphosphate 1-phosphohydrolase 2) (Muscle FBPase) (RAE-30)	Fbp2	Mus musculus (Mouse)	339
Q9Z127|LAT1_MOUSE	318.066	117.114	109.85	640.361	690.854	721.587	436.882	381.704	92.3791	144.109	158.188	248.748	Large neutral amino acids transporter small subunit 1 (4F2 light chain) (4F2 LC) (4F2LC) (L-type amino acid transporter 1) (LAT1) (Solute carrier family 7 member 5)	Slc7a5 Lat1	Mus musculus (Mouse)	512
Q61425|HCDH_MOUSE	718113	773006	796206	317300	348274	323059	272323	290780	335094	423796	440352	445791	Hydroxyacyl-coenzyme A dehydrogenase, mitochondrial (HCDH) (EC 1.1.1.35) (Medium and short-chain L-3-hydroxyacyl-coenzyme A dehydrogenase) (Short-chain 3-hydroxyacyl-CoA dehydrogenase)	Hadh Hadhsc Mschad Schad	Mus musculus (Mouse)	314
Q8BYJ6|TBCD4_MOUSE	1290.03	1498.52	1993.3	6818.74	7152.94	6761.98	9532.74	7683.43	6507.93	6186.04	9295.87	8975.46	TBC1 domain family member 4 (Akt substrate of 160 kDa) (AS160)	Tbc1d4 As160 Kiaa0603	Mus musculus (Mouse)	1307
Q9D7J9|ECHD3_MOUSE	1060.07	1310.37	2429.38	2720.81	3959.61	4689.57	4574.37	4567.54	5131.36	1989.11	1824.46	1307.88	Enoyl-CoA hydratase domain-containing protein 3, mitochondrial	Echdc3	Mus musculus (Mouse)	300
Q9CQY6|UQCC2_MOUSE	11738.1	13303.9	13934.2	7985.16	3291.68	3467.4	6824.19	6706.44	7666.34	10057.3	11305.6	10742	Ubiquinol-cytochrome-c reductase complex assembly factor 2 (Mitochondrial nucleoid factor 1) (Mitochondrial protein M19)	Uqcc2 Mnf1	Mus musculus (Mouse)	136
Q9QWW1|HOME2_MOUSE	1510.33	2553.76	2628.73	631.353	697.743	954.779	573.511	700.914	308.046	1166.56	1071.77	1260.71	Homer protein homolog 2 (Homer-2) (Cupidin) (VASP/Ena-related gene up-regulated during seizure and LTP 2) (Vesl-2)	Homer2 Vesl2	Mus musculus (Mouse)	354
Q8CI78|RMND1_MOUSE	27.283	150.201	136.466	709.8	844.633	456.057	2303.83	2053.03	2286.88	1103.21	1084.45	1313.18	Required for meiotic nuclear division protein 1 homolog	Rmnd1	Mus musculus (Mouse)	450
O70566|DIAP2_MOUSE	216.238	357.402	101.747	912.997	780.482	1033.92	304.977	592.213	435.135	256.911	365.079	285.623	Protein diaphanous homolog 2 (Diaphanous-related formin-2) (DRF2) (mDia3)	Diaph2 Diap2	Mus musculus (Mouse)	1098
P43277|H13_MOUSE	27.283	11.8354	2832.73	8840.18	8078.46	9114.11	2888.92	2681.05	2958.08	4122.64	3016.49	4290.22	Histone H1.3 (H1 VAR.4) (H1d)	H1-3 H1f3 Hist1h1d	Mus musculus (Mouse)	221
Q9WUU7|CATZ_MOUSE	2712.38	7439.07	7630.65	6983.15	5911.49	7015.48	3569.74	3523.46	1978.77	5294.42	3586.49	6472.34	Cathepsin Z (EC 3.4.18.1)	Ctsz	Mus musculus (Mouse)	306
P70333|HNRH2_MOUSE	1236.46	1546.74	1906.67	2308.36	2365.39	2473.3	947.423	1235.99	995.779	1923.26	2309.72	2191.47	Heterogeneous nuclear ribonucleoprotein H2 (hnRNP H2) (Heterogeneous nuclear ribonucleoprotein H') (hnRNP H') [Cleaved into: Heterogeneous nuclear ribonucleoprotein H2, N-terminally processed]	Hnrnph2 Hnrph2	Mus musculus (Mouse)	449
Q9D2R8|RT33_MOUSE	5373.19	5851.51	6323.24	515.33	3014.63	531.091	1794.28	1898.9	2277.5	5902.99	5753.69	4556.05	28S ribosomal protein S33, mitochondrial (MRP-S33) (S33mt) (Ganglioside-induced differentiation-associated-protein 3)	Mrps33 Gdap3	Mus musculus (Mouse)	106
Q99KI0|ACON_MOUSE	4913079	4706080	4768474	1999997	2097458	2241713	1581833	1707562	1864006	2742984	2853271	2914924	Aconitate hydratase, mitochondrial (Aconitase) (EC 4.2.1.3) (Citrate hydro-lyase)	Aco2	Mus musculus (Mouse)	780
Q8K2L8|TPC12_MOUSE	197.263	11.8354	235.569	6.88867	1.84324	979.229	128.486	520.979	4140.5	312.472	679.715	541.747	Trafficking protein particle complex subunit 12 (Tetratricopeptide repeat protein 15) (TPR repeat protein 15)	Trappc12 Ttc15	Mus musculus (Mouse)	797
Q8CIB5|FERM2_MOUSE	82637.3	77884.5	82193.5	23873.2	23874	30482.7	35982.3	34424.8	17331.4	57802.6	61143	59728.4	Fermitin family homolog 2 (Kindlin-2) (Pleckstrin homology domain-containing family C member 1)	Fermt2 Plekhc1	Mus musculus (Mouse)	680
Q9QYM8|CENPH_MOUSE	415.849	467.271	296.13	530.561	594.798	556.821	267.577	225.875	285.14	85.8613	13.3543	1.36564	Centromere protein H (CENP-H)	Cenph Enp	Mus musculus (Mouse)	241
Q9DCL9|PUR6_MOUSE	44305	34636.6	37168.3	25581.8	22669.7	22820.9	26020.5	22350	22975.6	27929.5	32868.8	26332.8	Multifunctional protein ADE2 [Includes: Phosphoribosylaminoimidazole-succinocarboxamide synthase (EC 6.3.2.6) (SAICAR synthetase); Phosphoribosylaminoimidazole carboxylase (EC 4.1.1.21) (AIR carboxylase) (AIRC)]	Paics	Mus musculus (Mouse)	425
Q9R0M6|RAB9A_MOUSE	442.279	1623.57	1467.33	1201.04	1199.07	1020.72	1543.83	1422.13	1412.83	1771.27	1823.79	2162.88	Ras-related protein Rab-9A (Sid 99)	Rab9a Rab9 Sid99	Mus musculus (Mouse)	201
Q80UM3|NAA15_MOUSE	3133.01	4630.66	3555.65	5092.67	6013.07	3084.52	2314.71	2372.22	2222.71	3446.78	3677.62	3394.54	N-alpha-acetyltransferase 15, NatA auxiliary subunit (N-terminal acetyltransferase 1) (NMDA receptor-regulated protein 1) (Protein tubedown-1)	Naa15 Narg1 Nat1 Tbdn-1 Tubedown	Mus musculus (Mouse)	865
Q9QZI9|SERC3_MOUSE	165.568	11.8354	250.822	279.539	238.569	11.4249	186.69	311.176	209.657	150.909	257.892	229.664	Serine incorporator 3 (Axotomy-induced glyco/Golgi protein 1) (AIGP-1) (Axotomy-induced glycoprotein 1) (Membrane protein TMS-1) (Tumor differentially expressed protein 1)	Serinc3 Aigp1 Diff33 Tde1 Tms1	Mus musculus (Mouse)	472
Q8K3G9|DP13B_MOUSE	757.239	1331.72	359.177	1360.46	1227.57	1117.47	925.487	859.188	1451.58	493.889	279.572	531.724	DCC-interacting protein 13-beta (Dip13-beta) (Adapter protein containing PH domain, PTB domain and leucine zipper motif 2)	Appl2 Dip13b Dip3b	Mus musculus (Mouse)	662
P97927|LAMA4_MOUSE	5398.87	4329.56	3105.92	5904.68	6607.84	5863.8	6224.69	5902.19	7654.19	7062.42	8039.54	3503.6	Laminin subunit alpha-4 (Laminin-14 subunit alpha) (Laminin-8 subunit alpha) (Laminin-9 subunit alpha)	Lama4	Mus musculus (Mouse)	1816
Q8BP47|SYNC_MOUSE	7068.15	5370.67	9731.61	13420.1	13812.1	14154.1	5082	5213.85	5268.53	8289.33	7596.05	7994.59	Asparagine--tRNA ligase, cytoplasmic (EC 6.1.1.22) (Asparaginyl-tRNA synthetase) (AsnRS) (Asparaginyl-tRNA synthetase 1)	NARS1 Nars	Mus musculus (Mouse)	559
Q7TSH2|KPBB_MOUSE	5975.22	2874.6	2365.68	3288.38	2359.71	5853.32	3652.54	2484.2	3465.48	4253.96	3613.84	4244.84	Phosphorylase b kinase regulatory subunit beta (Phosphorylase kinase subunit beta)	Phkb	Mus musculus (Mouse)	1085
Q8R3B1|PLCD1_MOUSE	2717.4	3160.12	3055.8	4467.66	3663.68	4984.74	4007.18	4088.19	4391.18	2020.94	1885.88	1958.62	1-phosphatidylinositol 4,5-bisphosphate phosphodiesterase delta-1 (EC 3.1.4.11) (Phosphoinositide phospholipase C-delta-1) (Phospholipase C-delta-1) (PLC-delta-1)	Plcd1 Plcd	Mus musculus (Mouse)	756
Q8BU40|NAL4A_MOUSE	1072.5	1707.93	2497.8	1485.07	2604.51	3656.07	316.296	139.193	9.31504	1562.17	1517.19	1987.13	NACHT, LRR and PYD domains-containing protein 4A (NALP-ita)	Nlrp4a Nalp4a	Mus musculus (Mouse)	982
P21107|TPM3_MOUSE	13442.3	11338	12798	6624.02	3878.96	304.462	5929.15	4794.1	4830.83	6957.76	7303.62	7762.13	Tropomyosin alpha-3 chain (Gamma-tropomyosin) (Tropomyosin-3)	Tpm3 Tpm-5 Tpm5	Mus musculus (Mouse)	285
Q63961|EGLN_MOUSE	3516.75	4613.44	5504.46	5686.31	6299.48	6713.24	1766.4	2098.61	2617.38	4036.37	5734.6	5544.19	Endoglin (Cell surface MJ7/18 antigen) (CD antigen CD105)	Eng Edg	Mus musculus (Mouse)	653
P53986|MOT1_MOUSE	175520	191622	178024	115418	115947	110530	88060.8	80884.9	78762.7	134646	122416	133162	Monocarboxylate transporter 1 (MCT 1) (Solute carrier family 16 member 1)	Slc16a1 Mct1	Mus musculus (Mouse)	493
Q8K0C8|COX19_MOUSE	5430.93	8905.6	3849.8	664.136	1634.43	2739.82	1752.76	3447.68	2452.19	2264.73	7317.1	2723.59	Cytochrome c oxidase assembly protein COX19	Cox19	Mus musculus (Mouse)	92
Q5DTJ9|MYPN_MOUSE	1955.05	5350.82	4867.25	3321.76	4832.18	4327.68	2459.67	2861.3	2273.05	4003.36	2390.09	2771.89	Myopalladin	Mypn Kiaa4170	Mus musculus (Mouse)	1315
Q8K441|ABCA6_MOUSE	27.283	571.307	22.3353	503.58	586.49	615.798	473.639	325.624	423.642	204.435	123.396	1.36564	ATP-binding cassette sub-family A member 6	Abca6	Mus musculus (Mouse)	1624
Q9D6L8|PPIL3_MOUSE	967.249	1230.81	1915.76	92.6963	1.84324	11.4249	2097.15	2155.01	1825.22	1225.82	1364.56	1748.76	Peptidyl-prolyl cis-trans isomerase-like 3 (PPIase) (EC 5.2.1.8) (CYP10L) (Cyclophilin-like protein PPIL3) (Rotamase PPIL3)	Ppil3 Cyp10l	Mus musculus (Mouse)	161
Q8BWZ3|NAA25_MOUSE	27.283	166.522	22.3353	122.996	90.2227	106.528	917.049	760.162	927.163	1024.62	1003.37	1073.43	N-alpha-acetyltransferase 25, NatB auxiliary subunit (Mitochondrial distribution and morphology protein 20) (N-terminal acetyltransferase B complex subunit MDM20) (NatB complex subunit MDM20) (N-terminal acetyltransferase B complex subunit NAA25)	Naa25 Mdm20	Mus musculus (Mouse)	972
Q69ZW3|EHBP1_MOUSE	5093.6	3879.97	4332.44	14476.2	12934.2	14440.5	5089.56	609.898	320.78	3686.61	2025.48	3483.16	EH domain-binding protein 1	Ehbp1 Kiaa0903	Mus musculus (Mouse)	1231
Q80SU7|GVIN1_MOUSE	662.943	2938.03	664.542	371.708	3975.59	5042.99	453.159	280.298	226.958	619.091	592.546	743.886	Interferon-induced very large GTPase 1 (Very large-inducible GTPase-1) (VLIG-1)	Gvin1	Mus musculus (Mouse)	2427
O35379|MRP1_MOUSE	817.187	1543.22	1112.84	2738.91	2135.77	1752.57	792.196	1096.14	1010.13	1250.02	1253.93	1314.35	Multidrug resistance-associated protein 1 (EC 7.6.2.2) (ATP-binding cassette sub-family C member 1) (Glutathione-S-conjugate-translocating ATPase ABCC1) (EC 7.6.2.3) (Leukotriene C(4) transporter) (LTC4 transporter)	Abcc1 Abcc1a Abcc1b Mdrap Mrp	Mus musculus (Mouse)	1528
Q9DBG1|CP27A_MOUSE	673.708	1312.17	814.54	3141.74	3423.96	2842.04	925.302	847.996	1127.03	1037.09	605.743	680.347	Sterol 26-hydroxylase, mitochondrial (EC 1.14.15.15) (5-beta-cholestane-3-alpha,7-alpha,12-alpha-triol 26-hydroxylase) (Cytochrome P-450C27/25) (Cytochrome P450 27) (Sterol 27-hydroxylase) (Vitamin D(3) 25-hydroxylase)	Cyp27a1	Mus musculus (Mouse)	533
Q00519|XDH_MOUSE	12906.2	12583.1	9008.42	14795.2	13811.5	7187.4	14651.3	8929.02	14703.1	7274.45	7014.38	5686.23	Xanthine dehydrogenase/oxidase [Includes: Xanthine dehydrogenase (XD) (EC 1.17.1.4); Xanthine oxidase (XO) (EC 1.17.3.2) (Xanthine oxidoreductase) (XOR)]	Xdh	Mus musculus (Mouse)	1335
Q80TQ5|PKHM2_MOUSE	27.283	386.09	358.459	470.066	855.783	948.261	613.477	975.561	840.623	1141.34	909.511	1462.86	Pleckstrin homology domain-containing family M member 2 (PH domain-containing family M member 2)	Plekhm2 Kiaa0842	Mus musculus (Mouse)	1018
O70133|DHX9_MOUSE	1210.25	1730.84	805.574	1624.74	1044.36	3969.99	1289.04	1025.87	1476.16	1501.06	115.864	836.837	ATP-dependent RNA helicase A (EC 3.6.4.13) (DEAH box protein 9) (mHEL-5) (Nuclear DNA helicase II) (NDH II) (RNA helicase A) (RHA)	Dhx9 Ddx9	Mus musculus (Mouse)	1380
Q8BLY2|SYTC2_MOUSE	1762.86	3461.91	3292.16	1369.87	1626.84	2040.85	748.032	926.828	1172.72	4273.44	5344.08	5392.02	Threonine--tRNA ligase 2, cytoplasmic (EC 6.1.1.3) (Threonyl-tRNA synthetase) (ThrRS) (Threonyl-tRNA synthetase protein 3)	Tars3 Tarsl2	Mus musculus (Mouse)	790
Q61074|PPM1G_MOUSE	851.122	1002.86	1454.07	2473.21	2143.25	3756.8	1057.75	1369.21	922.856	1305.57	2087.78	1523.79	Protein phosphatase 1G (EC 3.1.3.16) (Fibroblast growth factor-inducible protein 13) (FIN13) (Protein phosphatase 1C) (Protein phosphatase 2C isoform gamma) (PP2C-gamma) (Protein phosphatase magnesium-dependent 1 gamma)	Ppm1g Fin13 Ppm1c	Mus musculus (Mouse)	542
Q9CZH7|MXRA7_MOUSE	1157.21	1454.46	2015.45	5039.1	5297.46	5259.34	783.889	1028.86	696.865	858.241	874.076	891.289	Matrix-remodeling-associated protein 7	Mxra7	Mus musculus (Mouse)	178
Q99LC3|NDUAA_MOUSE	74850	87948.7	93192.8	26645.7	26612	34736.2	155897	177693	196482	115131	134171	133100	NADH dehydrogenase [ubiquinone] 1 alpha subcomplex subunit 10, mitochondrial (Complex I-42kD) (CI-42kD) (NADH-ubiquinone oxidoreductase 42 kDa subunit)	Ndufa10	Mus musculus (Mouse)	355
Q9CY27|TECR_MOUSE	13690.6	9171.62	14390.3	12186.6	12081.5	16872.3	5979.61	7515.33	6802.72	10852.8	16259.9	15827.7	Very-long-chain enoyl-CoA reductase (EC 1.3.1.93) (Synaptic glycoprotein SC2) (Trans-2,3-enoyl-CoA reductase) (TER)	Tecr Gpsn2	Mus musculus (Mouse)	308
Q9CQG9|TM100_MOUSE	27.283	189.403	146.596	6.88867	1.84324	87.083	324.179	280.316	229.286	213.138	98.4621	217.945	Transmembrane protein 100	Tmem100	Mus musculus (Mouse)	134
Q91V64|ISOC1_MOUSE	7334.67	9596.17	8576.64	8499	8528.57	13502.5	14670.9	14791.6	17698.5	11569.8	15054.5	12360.9	Isochorismatase domain-containing protein 1	Isoc1	Mus musculus (Mouse)	297
P68181|KAPCB_MOUSE	713.626	725.139	22.3353	3490.29	3759.44	4066.81	2896.21	2414.25	3105.99	1331.7	2672.48	2496.35	cAMP-dependent protein kinase catalytic subunit beta (PKA C-beta) (EC 2.7.11.11)	Prkacb Pkacb	Mus musculus (Mouse)	351
Q9D6Z1|NOP56_MOUSE	258.307	151.417	334.24	6.88867	33.4266	11.4249	82.3062	58.3085	9.31504	184.499	212.367	235.153	Nucleolar protein 56 (Nucleolar protein 5A)	Nop56 Nol5a	Mus musculus (Mouse)	580
Q8JZN3|KCJ14_MOUSE	27.283	215.82	255.416	281.134	1.84324	119.719	2252.97	2284.01	4767.92	292.271	209.661	191.397	ATP-sensitive inward rectifier potassium channel 14 (Inward rectifier K(+) channel Kir2.4) (IRK-4) (Potassium channel, inwardly rectifying subfamily J member 14)	Kcnj14 Irk4	Mus musculus (Mouse)	434
Q9D938|TM160_MOUSE	4961.88	6478.35	2843.34	2989.83	2098.78	3884.82	4310.1	1769.77	525.031	7619.9	3429.71	4210.69	Transmembrane protein 160	Tmem160	Mus musculus (Mouse)	188
Q8R570|SNP47_MOUSE	336.922	658.931	659.172	2071.1	2597.16	2177.23	1166.78	990.66	1201.57	1013.98	870.108	1124.78	Synaptosomal-associated protein 47 (SNAP-47) (Synaptosomal-associated 47 kDa protein)	Snap47	Mus musculus (Mouse)	413
Q8BGZ7|K2C75_MOUSE	27.283	420.685	22.3353	181.63	248.987	184.522	0.477757	66.7699	84.3148	390.015	252.2	250.168	Keratin, type II cytoskeletal 75 (Cytokeratin-75) (CK-75) (Keratin-6 hair follicle) (mK6hf) (Keratin-75) (K75) (Type II keratin-K6hf) (Type-II keratin Kb18)	Krt75 Kb18	Mus musculus (Mouse)	551
Q62417|SRBS1_MOUSE	27340.3	31188.1	30063.8	16999.6	21156.9	18955.3	18374.9	18653.7	19085.4	21021.2	18557.6	16231.1	Sorbin and SH3 domain-containing protein 1 (Ponsin) (SH3 domain protein 5) (SH3P12) (c-Cbl-associated protein) (CAP)	Sorbs1 Kiaa1296 Sh3d5	Mus musculus (Mouse)	1290
Q6P4T2|U520_MOUSE	27.283	117.938	22.3353	2660.13	701.087	1485.61	125.923	233.748	168.394	137.935	186.966	197.023	U5 small nuclear ribonucleoprotein 200 kDa helicase (EC 3.6.4.13) (BRR2 homolog) (U5 snRNP-specific 200 kDa protein) (U5-200KD)	Snrnp200 Kiaa0788	Mus musculus (Mouse)	2136
Q9QYI3|DNJC7_MOUSE	1979.27	3892.9	2978.35	1990.83	2449.38	1907.92	903.903	1696.77	1213.79	2814.24	2365.51	2681.06	DnaJ homolog subfamily C member 7 (Cytoplasmic CAR retention protein) (CCRP) (MDj11) (Tetratricopeptide repeat protein 2) (TPR repeat protein 2)	Dnajc7 Ttc2	Mus musculus (Mouse)	494
Q9CR88|RT14_MOUSE	27.283	11.8354	22.3353	444.867	242.287	305.254	1353.13	771.67	886.241	524.875	243.347	545.664	28S ribosomal protein S14, mitochondrial (MRP-S14) (S14mt)	Mrps14	Mus musculus (Mouse)	128
[truncated: 2,687 more rows]

## Sheet: Table S2
Supplementary Table 2. Differentially expressed proteins between sedentary group and exercise group in HF mice.
[truncated: 1,305 more rows]
